# Supplementary material for: A generally conserved response to hypoxia in iPSC-derived cardiomyocytes from humans and chimpanzees
Source: eLife. 2019 Apr 8;8:e42374. doi: 10.7554/eLife.42374 (PMC6538380; doi:10.7554/eLife.42374)
Supplement: Supplementary file 2. [file elife-42374-supp2.xlsx]

## Sheet: sp-by-condition interactions
ENSGID	Gene symbol	Gene name
ENSG00000175946	KLHL38	kelch like family member 38(KLHL38)
ENSG00000173040	EVC2	EvC ciliary complex subunit 2(EVC2)
ENSG00000183309	ZNF623	zinc finger protein 623(ZNF623)
ENSG00000245532	NEAT1	nuclear paraspeckle assembly transcript 1 (non-protein coding)(NEAT1)
ENSG00000119938	PPP1R3C	protein phosphatase 1 regulatory subunit 3C(PPP1R3C)
ENSG00000080802	CNOT4	CCR4-NOT transcription complex subunit 4(CNOT4)
ENSG00000109118	PHF12	PHD finger protein 12(PHF12)
ENSG00000171223	JUNB	JunB proto-oncogene, AP-1 transcription factor subunit(JUNB)
ENSG00000163882	POLR2H	RNA polymerase II subunit H(POLR2H)
ENSG00000055950	MRPL43	mitochondrial ribosomal protein L43(MRPL43)
ENSG00000167840	ZNF232	zinc finger protein 232(ZNF232)
ENSG00000234616	JRK	Jrk helix-turn-helix protein(JRK)
ENSG00000186364	NUDT17	nudix hydrolase 17(NUDT17)
ENSG00000159592	GPBP1L1	GC-rich promoter binding protein 1 like 1(GPBP1L1)
ENSG00000165660	FAM175B	family with sequence similarity 175 member B(FAM175B)
ENSG00000116337	AMPD2	adenosine monophosphate deaminase 2(AMPD2)
ENSG00000141646	SMAD4	SMAD family member 4(SMAD4)
ENSG00000125848	FLRT3	fibronectin leucine rich transmembrane protein 3(FLRT3)
ENSG00000163513	TGFBR2	transforming growth factor beta receptor 2(TGFBR2)
ENSG00000166595	FAM96B	family with sequence similarity 96 member B(FAM96B)
ENSG00000163510	CWC22	CWC22 spliceosome associated protein homolog(CWC22)
ENSG00000123992	DNPEP	aspartyl aminopeptidase(DNPEP)
ENSG00000107937	GTPBP4	GTP binding protein 4(GTPBP4)
ENSG00000073614	KDM5A	lysine demethylase 5A(KDM5A)
ENSG00000126883	NUP214	nucleoporin 214(NUP214)
ENSG00000243444	PALM2	paralemmin 2(PALM2)
ENSG00000182158	CREB3L2	cAMP responsive element binding protein 3 like 2(CREB3L2)
ENSG00000184162	NR2C2AP	nuclear receptor 2C2 associated protein(NR2C2AP)
ENSG00000137834	SMAD6	SMAD family member 6(SMAD6)
ENSG00000112941	PAPD7	poly(A) RNA polymerase D7, non-canonical(PAPD7)
ENSG00000163293	NIPAL1	NIPA like domain containing 1(NIPAL1)
ENSG00000127838	pnkd	paroxysmal nonkinesigenic dyskinesia(PNKD)
ENSG00000162851	TFB2M	transcription factor B2, mitochondrial(TFB2M)
ENSG00000162852	CNST	consortin, connexin sorting protein(CNST)
ENSG00000177380	PPFIA3	PTPRF interacting protein alpha 3(PPFIA3)
ENSG00000171940	ZNF217	zinc finger protein 217(ZNF217)
ENSG00000174106	lemd3	LEM domain containing 3(LEMD3)
ENSG00000245149	RNF139-AS1	RNF139 antisense RNA 1 (head to head)(RNF139-AS1)
ENSG00000148948	LRRC4C	leucine rich repeat containing 4C(LRRC4C)
ENSG00000151093	OXSM	3-oxoacyl-ACP synthase, mitochondrial(OXSM)
ENSG00000133619	KRBA1	KRAB-A domain containing 1(KRBA1)
ENSG00000163026	WDCP	WD repeat and coiled coil containing(WDCP)
ENSG00000120314	WDR55	WD repeat domain 55(WDR55)
ENSG00000157353	FUK	fucokinase(FUK)
ENSG00000163625	WDFY3	WD repeat and FYVE domain containing 3(WDFY3)
ENSG00000113141	MIR3655	microRNA 3655(MIR3655)
ENSG00000163125	RPRD2	regulation of nuclear pre-mRNA domain containing 2(RPRD2)
ENSG00000188186	LAMTOR4	late endosomal/lysosomal adaptor, MAPK and MTOR activator 4(LAMTOR4)
ENSG00000214293	APTR	Alu-mediated CDKN1A/p21 transcriptional regulator (non-protein coding)(APTR)
ENSG00000113966	ARL6	ADP ribosylation factor like GTPase 6(ARL6)
ENSG00000151092	NGLY1	N-glycanase 1(NGLY1)
ENSG00000239305	RNF103	ring finger protein 103(RNF103)
ENSG00000072849	DERL2	derlin 2(DERL2)
ENSG00000149308	NPAT	nuclear protein, coactivator of histone transcription(NPAT)
ENSG00000083093	PALB2	partner and localizer of BRCA2(PALB2)
ENSG00000137414	FAM8A1	family with sequence similarity 8 member A1(FAM8A1)
ENSG00000143753	DEGS1	delta 4-desaturase, sphingolipid 1(DEGS1)
ENSG00000185477	GPRIN3	GPRIN family member 3(GPRIN3)
ENSG00000141431	ASXL3	additional sex combs like 3, transcriptional regulator(ASXL3)
ENSG00000176390	CRLF3	cytokine receptor like factor 3(CRLF3)
ENSG00000187118	CMC1	C-X9-C motif containing 1(CMC1)
ENSG00000107816	LZTS2	leucine zipper tumor suppressor 2(LZTS2)
ENSG00000068028	RASSF1	Ras association domain family member 1(RASSF1)
ENSG00000105643	ARRDC2	arrestin domain containing 2(ARRDC2)
ENSG00000110060	PUS3	pseudouridylate synthase 3(PUS3)
ENSG00000104312	RIPK2	receptor interacting serine/threonine kinase 2(RIPK2)
ENSG00000105649	RAB3A	RAB3A, member RAS oncogene family(RAB3A)
ENSG00000109320	NFKB1	nuclear factor kappa B subunit 1(NFKB1)
ENSG00000140157	NIPA2	non imprinted in Prader-Willi/Angelman syndrome 2(NIPA2)
ENSG00000151014	NOCT	nocturnin(NOCT)
ENSG00000105879	CBLL1	Cbl proto-oncogene like 1(CBLL1)
ENSG00000143457	GOLPH3L	golgi phosphoprotein 3 like(GOLPH3L)
ENSG00000234741	gas5	growth arrest specific 5 (non-protein coding)(GAS5)
ENSG00000204977	TRIM13	tripartite motif containing 13(TRIM13)
ENSG00000128045	RASL11B	RAS like family 11 member B(RASL11B)
ENSG00000100577	GSTZ1	glutathione S-transferase zeta 1(GSTZ1)
ENSG00000117620	SLC35A3	solute carrier family 35 member A3(SLC35A3)
ENSG00000113805	CNTN3	contactin 3(CNTN3)
ENSG00000072415	MPP5	membrane palmitoylated protein 5(MPP5)
ENSG00000251432	LOC100507487	uncharacterized LOC100507487(LOC100507487)
ENSG00000108551	RASD1	ras related dexamethasone induced 1(RASD1)
ENSG00000150401	DCUN1D2	defective in cullin neddylation 1 domain containing 2(DCUN1D2)
ENSG00000015153	YAF2	YY1 associated factor 2(YAF2)
ENSG00000113161	HMGCR	3-hydroxy-3-methylglutaryl-CoA reductase(HMGCR)
ENSG00000145388	METTL14	methyltransferase like 14(METTL14)
ENSG00000259116	LOC102723809	uncharacterized LOC102723809(LOC102723809)
ENSG00000146433	TMEM181	transmembrane protein 181(TMEM181)
ENSG00000060069	CTDP1	CTD phosphatase subunit 1(CTDP1)
ENSG00000139725	RHOF	ras homolog family member F, filopodia associated(RHOF)
ENSG00000177542	SLC25A22	solute carrier family 25 member 22(SLC25A22)
ENSG00000112365	ZBTB24	zinc finger and BTB domain containing 24(ZBTB24)
ENSG00000137574	TGS1	trimethylguanosine synthase 1(TGS1)
ENSG00000196455	PIK3R4	phosphoinositide-3-kinase regulatory subunit 4(PIK3R4)
ENSG00000169372	CRADD	CASP2 and RIPK1 domain containing adaptor with death domain(CRADD)
ENSG00000136052	SLC41A2	solute carrier family 41 member 2(SLC41A2)
ENSG00000143398	PIP5K1A	phosphatidylinositol-4-phosphate 5-kinase type 1 alpha(PIP5K1A)
ENSG00000211456	SACM1L	SAC1 suppressor of actin mutations 1-like (yeast)(SACM1L)
ENSG00000139132	FGD4	FYVE, RhoGEF and PH domain containing 4(FGD4)
ENSG00000101181	mtg2	mitochondrial ribosome associated GTPase 2(MTG2)
ENSG00000136940	PDCL	phosducin like(PDCL)
ENSG00000140987	ZSCAN32	zinc finger and SCAN domain containing 32(ZSCAN32)
ENSG00000064703	DDX20	DEAD-box helicase 20(DDX20)
ENSG00000148814	LRRC27	leucine rich repeat containing 27(LRRC27)
ENSG00000166484	MAPK7	mitogen-activated protein kinase 7(MAPK7)
ENSG00000075618	FSCN1	fascin actin-bundling protein 1(FSCN1)
ENSG00000054118	THRAP3	thyroid hormone receptor associated protein 3(THRAP3)
ENSG00000121989	ACVR2A	activin A receptor type 2A(ACVR2A)
ENSG00000117010	ZNF684	zinc finger protein 684(ZNF684)
ENSG00000106948	AKNA	AT-hook transcription factor(AKNA)
ENSG00000181744	c3orf58	chromosome 3 open reading frame 58(C3orf58)
ENSG00000070018	lrp6	LDL receptor related protein 6(LRP6)
ENSG00000103507	BCKDK	branched chain ketoacid dehydrogenase kinase(BCKDK)
ENSG00000100596	SPTLC2	serine palmitoyltransferase long chain base subunit 2(SPTLC2)
ENSG00000164398	ACSL6	acyl-CoA synthetase long-chain family member 6(ACSL6)
ENSG00000088808	PPP1R13B	protein phosphatase 1 regulatory subunit 13B(PPP1R13B)
ENSG00000145332	KLHL8	kelch like family member 8(KLHL8)
ENSG00000175489	LRRC25	leucine rich repeat containing 25(LRRC25)
ENSG00000100413	POLR3H	RNA polymerase III subunit H(POLR3H)
ENSG00000178662	CSRNP3	cysteine and serine rich nuclear protein 3(CSRNP3)
ENSG00000109171	SLAIN2	SLAIN motif family member 2(SLAIN2)
ENSG00000141664	ZCCHC2	zinc finger CCHC-type containing 2(ZCCHC2)
ENSG00000103184	SEC14L5	SEC14 like lipid binding 5(SEC14L5)
ENSG00000140743	CDR2	cerebellar degeneration related protein 2(CDR2)
ENSG00000102678	FGF9	fibroblast growth factor 9(FGF9)
ENSG00000124279	fastkd3	FAST kinase domains 3(FASTKD3)
ENSG00000164128	NPY1R	neuropeptide Y receptor Y1(NPY1R)
ENSG00000108433	GOSR2	golgi SNAP receptor complex member 2(GOSR2)
ENSG00000204519	ZNF551	zinc finger protein 551(ZNF551)
ENSG00000135924	DNAJB2	DnaJ heat shock protein family (Hsp40) member B2(DNAJB2)
ENSG00000169252	ADRB2	adrenoceptor beta 2(ADRB2)
ENSG00000149091	DGKZ	diacylglycerol kinase zeta(DGKZ)
ENSG00000174576	NPAS4	neuronal PAS domain protein 4(NPAS4)
ENSG00000122557	HERPUD2	HERPUD family member 2(HERPUD2)
ENSG00000105339	DENND3	DENN domain containing 3(DENND3)
ENSG00000103199	ZNF500	zinc finger protein 500(ZNF500)
ENSG00000178401	DNAJC22	DnaJ heat shock protein family (Hsp40) member C22(DNAJC22)
ENSG00000097096	SYDE2	synapse defective Rho GTPase homolog 2(SYDE2)
ENSG00000142675	CNKSR1	connector enhancer of kinase suppressor of Ras 1(CNKSR1)
ENSG00000181135	LOC101928160	uncharacterized LOC101928160(LOC101928160)
ENSG00000167604	NFKBID	NFKB inhibitor delta(NFKBID)
ENSG00000115421	PAPOLG	poly(A) polymerase gamma(PAPOLG)
ENSG00000163877	SNIP1	Smad nuclear interacting protein 1(SNIP1)
ENSG00000160803	UBQLN4	ubiquilin 4(UBQLN4)
ENSG00000108296	CCDC49
ENSG00000236015	LOC100101126
ENSG00000244151	AC010973.2
ENSG00000250619	AC021088.1
