# Supplementary material for: A generally conserved response to hypoxia in iPSC-derived cardiomyocytes from humans and chimpanzees
Source: eLife. 2019 Apr 8;8:e42374. doi: 10.7554/eLife.42374 (PMC6538380; doi:10.7554/eLife.42374)
Supplement: Supplementary file 3. [file elife-42374-supp3.xlsx]

## Sheet: non-response
ENSG00000000460
ENSG00000000971
ENSG00000001036
ENSG00000001167
ENSG00000001460
ENSG00000001461
ENSG00000001561
ENSG00000001617
ENSG00000001626
ENSG00000001629
ENSG00000001630
ENSG00000002016
ENSG00000002079
ENSG00000002330
ENSG00000002549
ENSG00000002746
ENSG00000002834
ENSG00000002919
ENSG00000002933
ENSG00000003056
ENSG00000003137
ENSG00000003147
ENSG00000003393
ENSG00000003402
ENSG00000003436
ENSG00000003756
ENSG00000003987
ENSG00000003989
ENSG00000004059
ENSG00000004139
ENSG00000004142
ENSG00000004399
ENSG00000004455
ENSG00000004487
ENSG00000004660
ENSG00000004700
ENSG00000004766
ENSG00000004776
ENSG00000004777
ENSG00000004779
ENSG00000004799
ENSG00000004864
ENSG00000004897
ENSG00000004975
ENSG00000005007
ENSG00000005020
ENSG00000005059
ENSG00000005075
ENSG00000005100
ENSG00000005108
ENSG00000005156
ENSG00000005175
ENSG00000005189
ENSG00000005206
ENSG00000005238
ENSG00000005243
ENSG00000005249
ENSG00000005379
ENSG00000005436
ENSG00000005448
ENSG00000005471
ENSG00000005700
ENSG00000005810
ENSG00000005882
ENSG00000005884
ENSG00000005955
ENSG00000006007
ENSG00000006015
ENSG00000006016
ENSG00000006042
ENSG00000006062
ENSG00000006114
ENSG00000006118
ENSG00000006125
ENSG00000006194
ENSG00000006282
ENSG00000006283
ENSG00000006327
ENSG00000006451
ENSG00000006453
ENSG00000006468
ENSG00000006530
ENSG00000006576
ENSG00000006607
ENSG00000006625
ENSG00000006634
ENSG00000006652
ENSG00000006695
ENSG00000006712
ENSG00000006715
ENSG00000006740
ENSG00000006744
ENSG00000006831
ENSG00000006837
ENSG00000007047
ENSG00000007062
ENSG00000007080
ENSG00000007168
ENSG00000007202
ENSG00000007237
ENSG00000007372
ENSG00000007376
ENSG00000007402
ENSG00000007516
ENSG00000007520
ENSG00000007541
ENSG00000007545
ENSG00000007908
ENSG00000007923
ENSG00000007944
ENSG00000008018
ENSG00000008128
ENSG00000008130
ENSG00000008277
ENSG00000008282
ENSG00000008283
ENSG00000008294
ENSG00000008300
ENSG00000008311
ENSG00000008382
ENSG00000008394
ENSG00000008405
ENSG00000008441
ENSG00000008710
ENSG00000008735
ENSG00000008838
ENSG00000008869
ENSG00000008952
ENSG00000008988
ENSG00000009307
ENSG00000009413
ENSG00000009780
ENSG00000009830
ENSG00000009844
ENSG00000009954
ENSG00000010017
ENSG00000010219
ENSG00000010244
ENSG00000010256
ENSG00000010270
ENSG00000010278
ENSG00000010292
ENSG00000010295
ENSG00000010319
ENSG00000010322
ENSG00000010361
ENSG00000010626
ENSG00000010704
ENSG00000010803
ENSG00000010810
ENSG00000011007
ENSG00000011021
ENSG00000011028
ENSG00000011052
ENSG00000011105
ENSG00000011132
ENSG00000011198
ENSG00000011243
ENSG00000011258
ENSG00000011304
ENSG00000011332
ENSG00000011347
ENSG00000011376
ENSG00000011405
ENSG00000011422
ENSG00000011426
ENSG00000011451
ENSG00000011454
ENSG00000011465
ENSG00000011485
ENSG00000011523
ENSG00000011638
ENSG00000012171
ENSG00000012232
ENSG00000012504
ENSG00000012822
ENSG00000012963
ENSG00000012983
ENSG00000013016
ENSG00000013275
ENSG00000013288
ENSG00000013297
ENSG00000013306
ENSG00000013364
ENSG00000013374
ENSG00000013375
ENSG00000013441
ENSG00000013503
ENSG00000013523
ENSG00000013561
ENSG00000013583
ENSG00000013588
ENSG00000013810
ENSG00000014138
ENSG00000014164
ENSG00000014216
ENSG00000014641
ENSG00000014824
ENSG00000015153
ENSG00000015475
ENSG00000015479
ENSG00000015532
ENSG00000015676
ENSG00000016082
ENSG00000016391
ENSG00000016864
ENSG00000017260
ENSG00000017373
ENSG00000017427
ENSG00000017797
ENSG00000018189
ENSG00000018236
ENSG00000018510
ENSG00000018625
ENSG00000018699
ENSG00000018869
ENSG00000019144
ENSG00000019549
ENSG00000019582
ENSG00000020129
ENSG00000020181
ENSG00000020256
ENSG00000020426
ENSG00000020922
ENSG00000021300
ENSG00000021355
ENSG00000021574
ENSG00000021645
ENSG00000021762
ENSG00000021776
ENSG00000021826
ENSG00000022277
ENSG00000022355
ENSG00000022567
ENSG00000022840
ENSG00000022976
ENSG00000023171
ENSG00000023191
ENSG00000023228
ENSG00000023318
ENSG00000023330
ENSG00000023572
ENSG00000023608
ENSG00000023697
ENSG00000023734
ENSG00000023909
ENSG00000024048
ENSG00000024422
ENSG00000024862
ENSG00000025156
ENSG00000025434
ENSG00000025708
ENSG00000025770
ENSG00000025772
ENSG00000025796
ENSG00000025800
ENSG00000026025
ENSG00000026036
ENSG00000026103
ENSG00000026297
ENSG00000026508
ENSG00000026652
ENSG00000026950
ENSG00000027001
ENSG00000027075
ENSG00000027697
ENSG00000027847
ENSG00000028116
ENSG00000028203
ENSG00000028277
ENSG00000028310
ENSG00000028528
ENSG00000029153
ENSG00000029363
ENSG00000029364
ENSG00000029534
ENSG00000029639
ENSG00000030066
ENSG00000030419
ENSG00000030582
ENSG00000031003
ENSG00000031081
ENSG00000031698
ENSG00000031823
ENSG00000032219
ENSG00000032389
ENSG00000032444
ENSG00000032742
ENSG00000033011
ENSG00000033030
ENSG00000033050
ENSG00000033100
ENSG00000033122
ENSG00000033170
ENSG00000033178
ENSG00000033627
ENSG00000033867
ENSG00000034053
ENSG00000034063
ENSG00000034152
ENSG00000034510
ENSG00000034677
ENSG00000034713
ENSG00000035403
ENSG00000035499
ENSG00000035681
ENSG00000035687
ENSG00000035862
ENSG00000035928
ENSG00000036054
ENSG00000036257
ENSG00000036448
ENSG00000036530
ENSG00000036672
ENSG00000037042
ENSG00000037241
ENSG00000037474
ENSG00000037749
ENSG00000037897
ENSG00000037965
ENSG00000038002
ENSG00000038210
ENSG00000038219
ENSG00000038274
ENSG00000038295
ENSG00000038358
ENSG00000038382
ENSG00000038427
ENSG00000038532
ENSG00000039068
ENSG00000039123
ENSG00000039139
ENSG00000039319
ENSG00000039523
ENSG00000039537
ENSG00000039560
ENSG00000039650
ENSG00000040275
ENSG00000040341
ENSG00000040487
ENSG00000040608
ENSG00000040633
ENSG00000040731
ENSG00000040933
ENSG00000041357
ENSG00000041802
ENSG00000041880
ENSG00000041982
ENSG00000042088
ENSG00000042317
ENSG00000042445
ENSG00000042493
ENSG00000042753
ENSG00000042832
ENSG00000043093
ENSG00000043143
ENSG00000043514
ENSG00000043591
ENSG00000044090
ENSG00000044115
ENSG00000044459
ENSG00000044524
ENSG00000044574
ENSG00000046604
ENSG00000046889
ENSG00000047056
ENSG00000047188
ENSG00000047249
ENSG00000047315
ENSG00000047346
ENSG00000047365
ENSG00000047410
ENSG00000047578
ENSG00000047579
ENSG00000047849
ENSG00000047932
ENSG00000048028
ENSG00000048140
ENSG00000048342
ENSG00000048392
ENSG00000048405
ENSG00000048540
ENSG00000048707
ENSG00000048740
ENSG00000048828
ENSG00000048991
ENSG00000049089
ENSG00000049130
ENSG00000049167
ENSG00000049192
ENSG00000049239
ENSG00000049245
ENSG00000049246
ENSG00000049249
ENSG00000049283
ENSG00000049323
ENSG00000049449
ENSG00000049541
ENSG00000049656
ENSG00000049759
ENSG00000049860
ENSG00000049883
ENSG00000050165
ENSG00000050327
ENSG00000050344
ENSG00000050393
ENSG00000050405
ENSG00000050438
ENSG00000050555
ENSG00000050628
ENSG00000050748
ENSG00000050767
ENSG00000051009
ENSG00000051128
ENSG00000051180
ENSG00000051341
ENSG00000051382
ENSG00000051523
ENSG00000051620
ENSG00000052126
ENSG00000052344
ENSG00000052723
ENSG00000052749
ENSG00000052802
ENSG00000052841
ENSG00000053328
ENSG00000053371
ENSG00000053372
ENSG00000053501
ENSG00000053524
ENSG00000053747
ENSG00000053770
ENSG00000053900
ENSG00000053918
ENSG00000054116
ENSG00000054118
ENSG00000054148
ENSG00000054267
ENSG00000054277
ENSG00000054282
ENSG00000054392
ENSG00000054523
ENSG00000054654
ENSG00000054690
ENSG00000054793
ENSG00000054983
ENSG00000055070
ENSG00000055118
ENSG00000055130
ENSG00000055147
ENSG00000055163
ENSG00000055211
ENSG00000055332
ENSG00000055483
ENSG00000055609
ENSG00000055813
ENSG00000056097
ENSG00000056558
ENSG00000056661
ENSG00000056972
ENSG00000057019
ENSG00000057252
ENSG00000057294
ENSG00000057608
ENSG00000057663
ENSG00000057704
ENSG00000057757
ENSG00000057935
ENSG00000058063
ENSG00000058085
ENSG00000058262
ENSG00000058404
ENSG00000058453
ENSG00000058600
ENSG00000058668
ENSG00000058673
ENSG00000058729
ENSG00000058804
ENSG00000059145
ENSG00000059377
ENSG00000059378
ENSG00000059573
ENSG00000059588
ENSG00000059691
ENSG00000059915
ENSG00000060138
ENSG00000060237
ENSG00000060339
ENSG00000060491
ENSG00000060656
ENSG00000060688
ENSG00000060709
ENSG00000060718
ENSG00000060749
ENSG00000060762
ENSG00000060971
ENSG00000060982
ENSG00000061273
ENSG00000061337
ENSG00000061455
ENSG00000061656
ENSG00000061794
ENSG00000061918
ENSG00000061936
ENSG00000061938
ENSG00000061987
ENSG00000062038
ENSG00000062194
ENSG00000062282
ENSG00000062485
ENSG00000062524
ENSG00000062582
ENSG00000062598
ENSG00000062650
ENSG00000062716
ENSG00000062725
ENSG00000062822
ENSG00000063046
ENSG00000063169
ENSG00000063176
ENSG00000063177
ENSG00000063180
ENSG00000063241
ENSG00000063244
ENSG00000063245
ENSG00000063322
ENSG00000063438
ENSG00000063660
ENSG00000063761
ENSG00000064042
ENSG00000064102
ENSG00000064115
ENSG00000064225
ENSG00000064300
ENSG00000064309
ENSG00000064313
ENSG00000064419
ENSG00000064545
ENSG00000064601
ENSG00000064607
ENSG00000064651
ENSG00000064687
ENSG00000064692
ENSG00000064703
ENSG00000064726
ENSG00000064763
ENSG00000064961
ENSG00000064989
ENSG00000064995
ENSG00000064999
ENSG00000065029
ENSG00000065054
ENSG00000065057
ENSG00000065060
ENSG00000065135
ENSG00000065150
ENSG00000065154
ENSG00000065183
ENSG00000065243
ENSG00000065268
ENSG00000065308
ENSG00000065320
ENSG00000065328
ENSG00000065357
ENSG00000065361
ENSG00000065413
ENSG00000065427
ENSG00000065485
ENSG00000065518
ENSG00000065526
ENSG00000065534
ENSG00000065548
ENSG00000065600
ENSG00000065609
ENSG00000065613
ENSG00000065615
ENSG00000065665
ENSG00000065675
ENSG00000065717
ENSG00000065833
ENSG00000065882
ENSG00000065883
ENSG00000065911
ENSG00000065989
ENSG00000066027
ENSG00000066044
ENSG00000066056
ENSG00000066135
ENSG00000066136
ENSG00000066248
ENSG00000066279
ENSG00000066322
ENSG00000066382
ENSG00000066405
ENSG00000066422
ENSG00000066427
ENSG00000066455
ENSG00000066468
ENSG00000066557
ENSG00000066583
ENSG00000066629
ENSG00000066651
ENSG00000066654
ENSG00000066739
ENSG00000066777
ENSG00000066855
ENSG00000066926
ENSG00000067057
ENSG00000067064
ENSG00000067066
ENSG00000067113
ENSG00000067141
ENSG00000067167
ENSG00000067182
ENSG00000067191
ENSG00000067208
ENSG00000067221
ENSG00000067225
ENSG00000067248
ENSG00000067334
ENSG00000067365
ENSG00000067369
ENSG00000067533
ENSG00000067560
ENSG00000067596
ENSG00000067606
ENSG00000067704
ENSG00000067715
ENSG00000067798
ENSG00000067836
ENSG00000068024
ENSG00000068028
ENSG00000068078
ENSG00000068079
ENSG00000068137
ENSG00000068383
ENSG00000068489
ENSG00000068615
ENSG00000068650
ENSG00000068654
ENSG00000068697
ENSG00000068724
ENSG00000068793
ENSG00000068796
ENSG00000068831
ENSG00000068878
ENSG00000068885
ENSG00000068903
ENSG00000068912
ENSG00000068971
ENSG00000068976
ENSG00000069020
ENSG00000069122
ENSG00000069188
ENSG00000069248
ENSG00000069275
ENSG00000069345
ENSG00000069399
ENSG00000069424
ENSG00000069431
ENSG00000069702
ENSG00000069712
ENSG00000069812
ENSG00000069849
ENSG00000069869
ENSG00000069966
ENSG00000069974
ENSG00000070010
ENSG00000070018
ENSG00000070047
ENSG00000070061
ENSG00000070081
ENSG00000070087
ENSG00000070159
ENSG00000070182
ENSG00000070190
ENSG00000070193
ENSG00000070214
ENSG00000070269
ENSG00000070366
ENSG00000070371
ENSG00000070404
ENSG00000070413
ENSG00000070501
ENSG00000070540
ENSG00000070601
ENSG00000070610
ENSG00000070614
ENSG00000070669
ENSG00000070718
ENSG00000070756
ENSG00000070759
ENSG00000070761
ENSG00000070770
ENSG00000070778
ENSG00000070785
ENSG00000070808
ENSG00000070882
ENSG00000070950
ENSG00000070961
ENSG00000071054
ENSG00000071073
ENSG00000071082
ENSG00000071127
ENSG00000071189
ENSG00000071205
ENSG00000071242
ENSG00000071243
ENSG00000071246
ENSG00000071282
ENSG00000071462
ENSG00000071537
ENSG00000071539
ENSG00000071564
ENSG00000071575
ENSG00000071626
ENSG00000071655
ENSG00000071794
ENSG00000071894
ENSG00000071967
ENSG00000071994
ENSG00000072041
ENSG00000072042
ENSG00000072062
ENSG00000072071
ENSG00000072110
ENSG00000072121
ENSG00000072134
ENSG00000072135
ENSG00000072163
ENSG00000072182
ENSG00000072195
ENSG00000072201
ENSG00000072210
ENSG00000072274
ENSG00000072310
ENSG00000072401
ENSG00000072415
ENSG00000072422
ENSG00000072571
ENSG00000072609
ENSG00000072657
ENSG00000072682
ENSG00000072736
ENSG00000072756
ENSG00000072778
ENSG00000072786
ENSG00000072832
ENSG00000072840
ENSG00000072864
ENSG00000072952
ENSG00000072954
ENSG00000072958
ENSG00000073008
ENSG00000073050
ENSG00000073060
ENSG00000073111
ENSG00000073146
ENSG00000073150
ENSG00000073169
ENSG00000073350
ENSG00000073417
ENSG00000073536
ENSG00000073584
ENSG00000073605
ENSG00000073670
ENSG00000073711
ENSG00000073737
ENSG00000073792
ENSG00000073849
ENSG00000073910
ENSG00000073921
ENSG00000073969
ENSG00000074047
ENSG00000074054
ENSG00000074071
ENSG00000074181
ENSG00000074201
ENSG00000074211
ENSG00000074219
ENSG00000074319
ENSG00000074356
ENSG00000074370
ENSG00000074410
ENSG00000074416
ENSG00000074527
ENSG00000074603
ENSG00000074621
ENSG00000074660
ENSG00000074695
ENSG00000074696
ENSG00000074755
ENSG00000074842
ENSG00000074855
ENSG00000074935
ENSG00000074966
ENSG00000075043
ENSG00000075073
ENSG00000075089
ENSG00000075131
ENSG00000075142
ENSG00000075151
ENSG00000075188
ENSG00000075213
ENSG00000075218
ENSG00000075223
ENSG00000075234
ENSG00000075239
ENSG00000075240
ENSG00000075275
ENSG00000075303
ENSG00000075336
ENSG00000075340
ENSG00000075413
ENSG00000075415
ENSG00000075539
ENSG00000075568
ENSG00000075618
ENSG00000075624
ENSG00000075643
ENSG00000075651
ENSG00000075702
ENSG00000075711
ENSG00000075785
ENSG00000075790
ENSG00000075856
ENSG00000075914
ENSG00000075945
ENSG00000075975
ENSG00000076003
ENSG00000076043
ENSG00000076053
ENSG00000076067
ENSG00000076108
ENSG00000076201
ENSG00000076242
ENSG00000076248
ENSG00000076258
ENSG00000076321
ENSG00000076344
ENSG00000076351
ENSG00000076356
ENSG00000076382
ENSG00000076513
ENSG00000076555
ENSG00000076604
ENSG00000076650
ENSG00000076662
ENSG00000076685
ENSG00000076706
ENSG00000076826
ENSG00000076864
ENSG00000076924
ENSG00000076944
ENSG00000076984
ENSG00000077009
ENSG00000077092
ENSG00000077097
ENSG00000077147
ENSG00000077150
ENSG00000077152
ENSG00000077157
ENSG00000077232
ENSG00000077238
ENSG00000077254
ENSG00000077348
ENSG00000077380
ENSG00000077458
ENSG00000077514
ENSG00000077522
ENSG00000077549
ENSG00000077585
ENSG00000077616
ENSG00000077809
ENSG00000077942
ENSG00000077943
ENSG00000078018
ENSG00000078053
ENSG00000078070
ENSG00000078098
ENSG00000078114
ENSG00000078124
ENSG00000078140
ENSG00000078177
ENSG00000078237
ENSG00000078246
ENSG00000078269
ENSG00000078295
ENSG00000078304
ENSG00000078328
ENSG00000078369
ENSG00000078401
ENSG00000078403
ENSG00000078487
ENSG00000078618
ENSG00000078668
ENSG00000078674
ENSG00000078687
ENSG00000078747
ENSG00000078795
ENSG00000078804
ENSG00000078808
ENSG00000078814
ENSG00000078967
ENSG00000079102
ENSG00000079150
ENSG00000079156
ENSG00000079215
ENSG00000079246
ENSG00000079257
ENSG00000079308
ENSG00000079335
ENSG00000079337
ENSG00000079387
ENSG00000079393
ENSG00000079432
ENSG00000079435
ENSG00000079616
ENSG00000079691
ENSG00000079739
ENSG00000079785
ENSG00000079805
ENSG00000079819
ENSG00000079841
ENSG00000079931
ENSG00000079999
ENSG00000080298
ENSG00000080493
ENSG00000080503
ENSG00000080546
ENSG00000080573
ENSG00000080603
ENSG00000080608
ENSG00000080644
ENSG00000080709
ENSG00000080802
ENSG00000080815
ENSG00000080822
ENSG00000080824
ENSG00000080839
ENSG00000080845
ENSG00000080854
ENSG00000080986
ENSG00000081026
ENSG00000081052
ENSG00000081059
ENSG00000081087
ENSG00000081138
ENSG00000081154
ENSG00000081177
ENSG00000081189
ENSG00000081248
ENSG00000081307
ENSG00000081377
ENSG00000081386
ENSG00000081479
ENSG00000081692
ENSG00000081721
ENSG00000081760
ENSG00000081791
ENSG00000081803
ENSG00000081842
ENSG00000081870
ENSG00000081923
ENSG00000082014
ENSG00000082146
ENSG00000082153
ENSG00000082196
ENSG00000082212
ENSG00000082213
ENSG00000082258
ENSG00000082269
ENSG00000082293
ENSG00000082397
ENSG00000082438
ENSG00000082497
ENSG00000082512
ENSG00000082515
ENSG00000082516
ENSG00000082556
ENSG00000082641
ENSG00000082684
ENSG00000082781
ENSG00000082898
ENSG00000082996
ENSG00000083097
ENSG00000083123
ENSG00000083223
ENSG00000083312
ENSG00000083444
ENSG00000083457
ENSG00000083520
ENSG00000083535
ENSG00000083544
ENSG00000083642
ENSG00000083720
ENSG00000083799
ENSG00000083807
ENSG00000083812
ENSG00000083828
ENSG00000083838
ENSG00000083844
ENSG00000083845
ENSG00000083857
ENSG00000083937
ENSG00000084070
ENSG00000084072
ENSG00000084073
ENSG00000084090
ENSG00000084092
ENSG00000084112
ENSG00000084207
ENSG00000084234
ENSG00000084453
ENSG00000084463
ENSG00000084623
ENSG00000084628
ENSG00000084636
ENSG00000084652
ENSG00000084693
ENSG00000084731
ENSG00000084733
ENSG00000084754
ENSG00000084764
ENSG00000084774
ENSG00000085063
ENSG00000085117
ENSG00000085231
ENSG00000085274
ENSG00000085276
ENSG00000085365
ENSG00000085415
ENSG00000085433
ENSG00000085449
ENSG00000085511
ENSG00000085552
ENSG00000085563
ENSG00000085644
ENSG00000085662
ENSG00000085719
ENSG00000085721
ENSG00000085733
ENSG00000085741
ENSG00000085760
ENSG00000085831
ENSG00000085832
ENSG00000085840
ENSG00000085871
ENSG00000085872
ENSG00000085978
ENSG00000085982
ENSG00000085998
ENSG00000085999
ENSG00000086015
ENSG00000086062
ENSG00000086065
ENSG00000086102
ENSG00000086189
ENSG00000086200
ENSG00000086232
ENSG00000086289
ENSG00000086300
ENSG00000086544
ENSG00000086570
ENSG00000086589
ENSG00000086598
ENSG00000086619
ENSG00000086666
ENSG00000086827
ENSG00000086848
ENSG00000086991
ENSG00000087053
ENSG00000087076
ENSG00000087077
ENSG00000087085
ENSG00000087087
ENSG00000087088
ENSG00000087111
ENSG00000087116
ENSG00000087152
ENSG00000087157
ENSG00000087191
ENSG00000087206
ENSG00000087245
ENSG00000087253
ENSG00000087258
ENSG00000087263
ENSG00000087266
ENSG00000087269
ENSG00000087274
ENSG00000087299
ENSG00000087301
ENSG00000087302
ENSG00000087303
ENSG00000087338
ENSG00000087448
ENSG00000087460
ENSG00000087470
ENSG00000087494
ENSG00000087495
ENSG00000087502
ENSG00000087586
ENSG00000087589
ENSG00000087884
ENSG00000087903
ENSG00000088038
ENSG00000088179
ENSG00000088205
ENSG00000088247
ENSG00000088280
ENSG00000088298
ENSG00000088325
ENSG00000088340
ENSG00000088356
ENSG00000088367
ENSG00000088387
ENSG00000088448
ENSG00000088451
ENSG00000088538
ENSG00000088543
ENSG00000088726
ENSG00000088727
ENSG00000088756
ENSG00000088766
ENSG00000088812
ENSG00000088826
ENSG00000088832
ENSG00000088833
ENSG00000088854
ENSG00000088876
ENSG00000088881
ENSG00000088882
ENSG00000088888
ENSG00000088899
ENSG00000088930
ENSG00000088970
ENSG00000088986
ENSG00000088992
ENSG00000089006
ENSG00000089009
ENSG00000089041
ENSG00000089048
ENSG00000089050
ENSG00000089053
ENSG00000089057
ENSG00000089060
ENSG00000089063
ENSG00000089123
ENSG00000089154
ENSG00000089157
ENSG00000089177
ENSG00000089195
ENSG00000089199
ENSG00000089225
ENSG00000089234
ENSG00000089248
ENSG00000089280
ENSG00000089327
ENSG00000089351
ENSG00000089486
ENSG00000089597
ENSG00000089639
ENSG00000089685
ENSG00000089693
ENSG00000089737
ENSG00000089818
ENSG00000089916
ENSG00000090006
ENSG00000090013
ENSG00000090020
ENSG00000090054
ENSG00000090060
ENSG00000090061
ENSG00000090097
ENSG00000090238
ENSG00000090263
ENSG00000090266
ENSG00000090273
ENSG00000090316
ENSG00000090339
ENSG00000090372
ENSG00000090376
ENSG00000090487
ENSG00000090520
ENSG00000090530
ENSG00000090539
ENSG00000090581
ENSG00000090615
ENSG00000090621
ENSG00000090661
ENSG00000090674
ENSG00000090686
ENSG00000090857
ENSG00000090861
ENSG00000090863
ENSG00000090920
ENSG00000090924
ENSG00000090932
ENSG00000090971
ENSG00000090975
ENSG00000090989
ENSG00000091073
ENSG00000091106
ENSG00000091127
ENSG00000091128
ENSG00000091129
ENSG00000091136
ENSG00000091140
ENSG00000091164
ENSG00000091262
ENSG00000091317
ENSG00000091409
ENSG00000091428
ENSG00000091436
ENSG00000091483
ENSG00000091490
ENSG00000091527
ENSG00000091622
ENSG00000091640
ENSG00000091651
ENSG00000091656
ENSG00000091732
ENSG00000091879
ENSG00000091972
ENSG00000091986
ENSG00000092010
ENSG00000092020
ENSG00000092036
ENSG00000092051
ENSG00000092054
ENSG00000092068
ENSG00000092096
ENSG00000092098
ENSG00000092108
ENSG00000092140
ENSG00000092148
ENSG00000092199
ENSG00000092201
ENSG00000092203
ENSG00000092208
ENSG00000092330
ENSG00000092421
ENSG00000092439
ENSG00000092445
ENSG00000092470
ENSG00000092529
ENSG00000092531
ENSG00000092621
ENSG00000092758
ENSG00000092820
ENSG00000092847
ENSG00000092853
ENSG00000092871
ENSG00000092929
ENSG00000092931
ENSG00000092964
ENSG00000092969
ENSG00000092978
ENSG00000093000
ENSG00000093009
ENSG00000093010
ENSG00000093072
ENSG00000093100
ENSG00000093144
ENSG00000093167
ENSG00000093183
ENSG00000093217
ENSG00000094804
ENSG00000094880
ENSG00000094916
ENSG00000094975
ENSG00000095002
ENSG00000095015
ENSG00000095059
ENSG00000095066
ENSG00000095139
ENSG00000095209
ENSG00000095261
ENSG00000095303
ENSG00000095319
ENSG00000095321
ENSG00000095370
ENSG00000095380
ENSG00000095383
ENSG00000095397
ENSG00000095539
ENSG00000095564
ENSG00000095587
ENSG00000095637
ENSG00000095713
ENSG00000095739
ENSG00000095787
ENSG00000095794
ENSG00000095906
ENSG00000095951
ENSG00000096060
ENSG00000096063
ENSG00000096070
ENSG00000096080
ENSG00000096092
ENSG00000096093
ENSG00000096401
ENSG00000096433
ENSG00000096654
ENSG00000096696
ENSG00000096746
ENSG00000096872
ENSG00000096968
ENSG00000097021
ENSG00000097033
ENSG00000097046
ENSG00000099139
ENSG00000099203
ENSG00000099204
ENSG00000099219
ENSG00000099246
ENSG00000099250
ENSG00000099256
ENSG00000099260
ENSG00000099282
ENSG00000099284
ENSG00000099308
ENSG00000099326
ENSG00000099330
ENSG00000099331
ENSG00000099337
ENSG00000099364
ENSG00000099377
ENSG00000099381
ENSG00000099385
ENSG00000099617
ENSG00000099624
ENSG00000099625
ENSG00000099783
ENSG00000099785
ENSG00000099795
ENSG00000099800
ENSG00000099804
ENSG00000099810
ENSG00000099814
ENSG00000099817
ENSG00000099849
ENSG00000099864
ENSG00000099889
ENSG00000099901
ENSG00000099904
ENSG00000099910
ENSG00000099940
ENSG00000099949
ENSG00000099954
ENSG00000099960
ENSG00000099968
ENSG00000099977
ENSG00000099992
ENSG00000099995
ENSG00000099999
ENSG00000100003
ENSG00000100023
ENSG00000100027
ENSG00000100028
ENSG00000100029
ENSG00000100034
ENSG00000100036
ENSG00000100038
ENSG00000100056
ENSG00000100065
ENSG00000100075
ENSG00000100077
ENSG00000100083
ENSG00000100084
ENSG00000100092
ENSG00000100095
ENSG00000100097
ENSG00000100100
ENSG00000100104
ENSG00000100105
ENSG00000100116
ENSG00000100124
ENSG00000100129
ENSG00000100138
ENSG00000100142
ENSG00000100147
ENSG00000100150
ENSG00000100151
ENSG00000100156
ENSG00000100162
ENSG00000100167
ENSG00000100170
ENSG00000100196
ENSG00000100201
ENSG00000100209
ENSG00000100216
ENSG00000100219
ENSG00000100220
ENSG00000100221
ENSG00000100225
ENSG00000100227
ENSG00000100228
ENSG00000100234
ENSG00000100239
ENSG00000100241
ENSG00000100242
ENSG00000100243
ENSG00000100246
ENSG00000100258
ENSG00000100263
ENSG00000100271
ENSG00000100280
ENSG00000100285
ENSG00000100294
ENSG00000100296
ENSG00000100297
ENSG00000100299
ENSG00000100300
ENSG00000100304
ENSG00000100307
ENSG00000100311
ENSG00000100316
ENSG00000100319
ENSG00000100320
ENSG00000100324
ENSG00000100325
ENSG00000100335
ENSG00000100344
ENSG00000100345
ENSG00000100347
ENSG00000100348
ENSG00000100350
ENSG00000100353
ENSG00000100354
ENSG00000100359
ENSG00000100364
ENSG00000100368
ENSG00000100372
ENSG00000100376
ENSG00000100379
ENSG00000100380
ENSG00000100387
ENSG00000100393
ENSG00000100395
ENSG00000100401
ENSG00000100403
ENSG00000100412
ENSG00000100413
ENSG00000100416
ENSG00000100418
ENSG00000100425
ENSG00000100429
ENSG00000100439
ENSG00000100441
ENSG00000100442
ENSG00000100462
ENSG00000100479
ENSG00000100485
ENSG00000100503
ENSG00000100504
ENSG00000100505
ENSG00000100519
ENSG00000100522
ENSG00000100526
ENSG00000100528
ENSG00000100558
ENSG00000100567
ENSG00000100568
ENSG00000100575
ENSG00000100578
ENSG00000100580
ENSG00000100591
ENSG00000100592
ENSG00000100599
ENSG00000100600
ENSG00000100601
ENSG00000100603
ENSG00000100612
ENSG00000100626
ENSG00000100628
ENSG00000100629
ENSG00000100632
ENSG00000100644
ENSG00000100647
ENSG00000100697
ENSG00000100711
ENSG00000100714
ENSG00000100722
ENSG00000100726
ENSG00000100731
ENSG00000100744
ENSG00000100749
ENSG00000100764
ENSG00000100784
ENSG00000100796
ENSG00000100802
ENSG00000100804
ENSG00000100813
ENSG00000100814
ENSG00000100842
ENSG00000100865
ENSG00000100883
ENSG00000100889
ENSG00000100897
ENSG00000100902
ENSG00000100908
ENSG00000100916
ENSG00000100918
ENSG00000100926
ENSG00000100938
ENSG00000100949
ENSG00000100979
ENSG00000100982
ENSG00000100983
ENSG00000100985
ENSG00000100991
ENSG00000100997
ENSG00000101003
ENSG00000101017
ENSG00000101019
ENSG00000101040
ENSG00000101052
ENSG00000101057
ENSG00000101079
ENSG00000101082
ENSG00000101084
ENSG00000101096
ENSG00000101098
ENSG00000101104
ENSG00000101109
ENSG00000101115
ENSG00000101126
ENSG00000101132
ENSG00000101134
ENSG00000101138
ENSG00000101144
ENSG00000101146
ENSG00000101150
ENSG00000101158
ENSG00000101160
ENSG00000101161
ENSG00000101166
ENSG00000101182
ENSG00000101190
ENSG00000101193
ENSG00000101194
ENSG00000101199
ENSG00000101210
ENSG00000101220
ENSG00000101224
ENSG00000101246
ENSG00000101255
ENSG00000101265
ENSG00000101266
ENSG00000101290
ENSG00000101294
ENSG00000101298
ENSG00000101310
ENSG00000101311
ENSG00000101333
ENSG00000101335
ENSG00000101337
ENSG00000101343
ENSG00000101346
ENSG00000101347
ENSG00000101350
ENSG00000101363
ENSG00000101365
ENSG00000101384
ENSG00000101391
ENSG00000101400
ENSG00000101407
ENSG00000101412
ENSG00000101413
ENSG00000101417
ENSG00000101421
ENSG00000101439
ENSG00000101447
ENSG00000101452
ENSG00000101457
ENSG00000101460
ENSG00000101463
ENSG00000101464
ENSG00000101474
ENSG00000101546
ENSG00000101557
ENSG00000101558
ENSG00000101596
ENSG00000101605
ENSG00000101608
ENSG00000101624
ENSG00000101638
ENSG00000101639
ENSG00000101670
ENSG00000101680
ENSG00000101751
ENSG00000101752
ENSG00000101773
ENSG00000102189
ENSG00000102452
ENSG00000102471
ENSG00000102531
ENSG00000102547
ENSG00000102580
ENSG00000102595
ENSG00000102606
ENSG00000102678
ENSG00000102683
ENSG00000102699
ENSG00000102753
ENSG00000102755
ENSG00000102786
ENSG00000102796
ENSG00000102802
ENSG00000102805
ENSG00000102870
ENSG00000102871
ENSG00000102878
ENSG00000102879
ENSG00000102882
ENSG00000102893
ENSG00000102898
ENSG00000102900
ENSG00000102901
ENSG00000102908
ENSG00000102921
ENSG00000102931
ENSG00000102935
ENSG00000102967
ENSG00000102978
ENSG00000102981
ENSG00000102984
ENSG00000102996
ENSG00000103005
ENSG00000103018
ENSG00000103021
ENSG00000103034
ENSG00000103035
ENSG00000103042
ENSG00000103047
ENSG00000103051
ENSG00000103061
ENSG00000103064
ENSG00000103066
ENSG00000103067
ENSG00000103091
ENSG00000103121
ENSG00000103145
ENSG00000103148
ENSG00000103150
ENSG00000103152
ENSG00000103174
ENSG00000103175
ENSG00000103184
ENSG00000103187
ENSG00000103194
ENSG00000103196
ENSG00000103197
ENSG00000103202
ENSG00000103222
ENSG00000103227
ENSG00000103241
ENSG00000103245
ENSG00000103249
ENSG00000103254
ENSG00000103257
ENSG00000103266
ENSG00000103274
ENSG00000103275
ENSG00000103316
ENSG00000103319
ENSG00000103335
ENSG00000103342
ENSG00000103351
ENSG00000103353
ENSG00000103356
ENSG00000103381
ENSG00000103415
ENSG00000103423
ENSG00000103426
ENSG00000103429
ENSG00000103479
ENSG00000103489
ENSG00000103490
ENSG00000103494
ENSG00000103495
ENSG00000103496
ENSG00000103502
ENSG00000103510
ENSG00000103528
ENSG00000103540
ENSG00000103544
ENSG00000103549
ENSG00000103591
ENSG00000103642
ENSG00000103647
ENSG00000103653
ENSG00000103657
ENSG00000103671
ENSG00000103710
ENSG00000103723
ENSG00000103742
ENSG00000103769
ENSG00000103811
ENSG00000103852
ENSG00000103855
ENSG00000103876
ENSG00000103888
ENSG00000103932
ENSG00000103942
ENSG00000103978
ENSG00000103994
ENSG00000103995
ENSG00000104044
ENSG00000104059
ENSG00000104064
ENSG00000104067
ENSG00000104081
ENSG00000104093
ENSG00000104129
ENSG00000104131
ENSG00000104133
ENSG00000104142
ENSG00000104147
ENSG00000104154
ENSG00000104164
ENSG00000104177
ENSG00000104205
ENSG00000104213
ENSG00000104218
ENSG00000104219
ENSG00000104221
ENSG00000104228
ENSG00000104231
ENSG00000104290
ENSG00000104312
ENSG00000104313
ENSG00000104320
ENSG00000104324
ENSG00000104325
ENSG00000104332
ENSG00000104341
ENSG00000104361
ENSG00000104368
ENSG00000104381
ENSG00000104408
ENSG00000104412
ENSG00000104415
ENSG00000104427
ENSG00000104435
ENSG00000104442
ENSG00000104447
ENSG00000104450
ENSG00000104472
ENSG00000104490
ENSG00000104517
ENSG00000104518
ENSG00000104522
ENSG00000104524
ENSG00000104529
ENSG00000104549
ENSG00000104611
ENSG00000104613
ENSG00000104635
ENSG00000104643
ENSG00000104671
ENSG00000104679
ENSG00000104689
ENSG00000104691
ENSG00000104695
ENSG00000104714
ENSG00000104722
ENSG00000104723
ENSG00000104725
ENSG00000104728
ENSG00000104731
ENSG00000104738
ENSG00000104756
ENSG00000104763
ENSG00000104774
ENSG00000104805
ENSG00000104808
ENSG00000104823
ENSG00000104824
ENSG00000104825
ENSG00000104835
ENSG00000104856
ENSG00000104863
ENSG00000104870
ENSG00000104872
ENSG00000104879
ENSG00000104880
ENSG00000104884
ENSG00000104889
ENSG00000104894
ENSG00000104897
ENSG00000104903
ENSG00000104904
ENSG00000104907
ENSG00000104946
ENSG00000104953
ENSG00000104964
ENSG00000104969
ENSG00000104973
ENSG00000104976
ENSG00000104980
ENSG00000104998
ENSG00000105048
ENSG00000105058
ENSG00000105072
ENSG00000105088
ENSG00000105127
ENSG00000105135
ENSG00000105137
ENSG00000105186
ENSG00000105193
ENSG00000105197
ENSG00000105202
ENSG00000105204
ENSG00000105220
ENSG00000105221
ENSG00000105223
ENSG00000105245
ENSG00000105246
ENSG00000105248
ENSG00000105251
ENSG00000105254
ENSG00000105255
ENSG00000105258
ENSG00000105270
ENSG00000105281
ENSG00000105287
ENSG00000105290
ENSG00000105298
ENSG00000105323
ENSG00000105329
ENSG00000105339
ENSG00000105341
ENSG00000105355
ENSG00000105357
ENSG00000105371
ENSG00000105373
ENSG00000105376
ENSG00000105379
ENSG00000105393
ENSG00000105397
ENSG00000105401
ENSG00000105402
ENSG00000105404
ENSG00000105409
ENSG00000105443
ENSG00000105447
ENSG00000105464
ENSG00000105472
ENSG00000105486
ENSG00000105497
ENSG00000105499
ENSG00000105514
ENSG00000105519
ENSG00000105520
ENSG00000105538
ENSG00000105552
ENSG00000105556
ENSG00000105559
ENSG00000105568
ENSG00000105576
ENSG00000105583
ENSG00000105607
ENSG00000105612
ENSG00000105613
ENSG00000105617
ENSG00000105618
ENSG00000105619
ENSG00000105639
ENSG00000105642
ENSG00000105647
ENSG00000105655
ENSG00000105656
ENSG00000105662
ENSG00000105663
ENSG00000105669
ENSG00000105671
ENSG00000105676
ENSG00000105696
ENSG00000105698
ENSG00000105699
ENSG00000105700
ENSG00000105701
ENSG00000105711
ENSG00000105723
ENSG00000105726
ENSG00000105732
ENSG00000105737
ENSG00000105738
ENSG00000105750
ENSG00000105767
ENSG00000105771
ENSG00000105819
ENSG00000105821
ENSG00000105825
ENSG00000105829
ENSG00000105854
ENSG00000105855
ENSG00000105865
ENSG00000105866
ENSG00000105877
ENSG00000105879
ENSG00000105887
ENSG00000105894
ENSG00000105926
ENSG00000105928
ENSG00000105939
ENSG00000105948
ENSG00000105953
ENSG00000105968
ENSG00000105976
ENSG00000105983
ENSG00000105989
ENSG00000105997
ENSG00000106003
ENSG00000106009
ENSG00000106012
ENSG00000106025
ENSG00000106028
ENSG00000106034
ENSG00000106049
ENSG00000106052
ENSG00000106066
ENSG00000106069
ENSG00000106070
ENSG00000106077
ENSG00000106078
ENSG00000106080
ENSG00000106086
ENSG00000106089
ENSG00000106100
ENSG00000106105
ENSG00000106123
ENSG00000106125
ENSG00000106153
ENSG00000106211
ENSG00000106244
ENSG00000106245
ENSG00000106246
ENSG00000106266
ENSG00000106268
ENSG00000106278
ENSG00000106299
ENSG00000106305
ENSG00000106330
ENSG00000106333
ENSG00000106344
ENSG00000106348
ENSG00000106366
ENSG00000106367
ENSG00000106397
ENSG00000106399
ENSG00000106400
ENSG00000106404
ENSG00000106443
ENSG00000106459
ENSG00000106460
ENSG00000106462
ENSG00000106479
ENSG00000106483
ENSG00000106484
ENSG00000106524
ENSG00000106537
ENSG00000106554
ENSG00000106565
ENSG00000106571
ENSG00000106588
ENSG00000106591
ENSG00000106603
ENSG00000106605
ENSG00000106608
ENSG00000106609
ENSG00000106617
ENSG00000106624
ENSG00000106628
ENSG00000106631
ENSG00000106633
ENSG00000106636
ENSG00000106638
ENSG00000106665
ENSG00000106688
ENSG00000106692
ENSG00000106723
ENSG00000106733
ENSG00000106771
ENSG00000106772
ENSG00000106780
ENSG00000106785
ENSG00000106789
ENSG00000106799
ENSG00000106803
ENSG00000106804
ENSG00000106819
ENSG00000106829
ENSG00000106853
ENSG00000106868
ENSG00000106948
ENSG00000106976
ENSG00000106991
[truncated: 7,414 more rows]

## Sheet: conserved
ENSG00000000419
ENSG00000000457
ENSG00000001084
ENSG00000001631
ENSG00000002822
ENSG00000003509
ENSG00000004478
ENSG00000004534
ENSG00000004866
ENSG00000005187
ENSG00000005339
ENSG00000005469
ENSG00000005483
ENSG00000005801
ENSG00000005812
ENSG00000006025
ENSG00000006432
ENSG00000006459
ENSG00000006704
ENSG00000007341
ENSG00000007384
ENSG00000007392
ENSG00000008083
ENSG00000008256
ENSG00000008324
ENSG00000008516
ENSG00000008853
ENSG00000009335
ENSG00000009724
ENSG00000009790
ENSG00000010072
ENSG00000010165
ENSG00000010318
ENSG00000010379
ENSG00000010539
ENSG00000010818
ENSG00000011009
ENSG00000011114
ENSG00000011143
ENSG00000011275
ENSG00000011566
ENSG00000012061
ENSG00000013392
ENSG00000014123
ENSG00000015133
ENSG00000015171
ENSG00000018408
ENSG00000019485
ENSG00000019995
ENSG00000020577
ENSG00000023041
ENSG00000023445
ENSG00000023902
ENSG00000025039
ENSG00000025293
ENSG00000028839
ENSG00000029725
ENSG00000033327
ENSG00000033800
ENSG00000035115
ENSG00000036549
ENSG00000037637
ENSG00000037757
ENSG00000040199
ENSG00000040531
ENSG00000042286
ENSG00000042429
ENSG00000047621
ENSG00000048052
ENSG00000048162
ENSG00000048471
ENSG00000048649
ENSG00000049618
ENSG00000050130
ENSG00000050426
ENSG00000050820
ENSG00000051825
ENSG00000052795
ENSG00000053254
ENSG00000054611
ENSG00000054965
ENSG00000054967
ENSG00000055044
ENSG00000055208
ENSG00000055917
ENSG00000055950
ENSG00000056586
ENSG00000056736
ENSG00000058056
ENSG00000058091
ENSG00000058272
ENSG00000058799
ENSG00000059122
ENSG00000059728
ENSG00000059758
ENSG00000059804
ENSG00000060069
ENSG00000060642
ENSG00000061676
ENSG00000062370
ENSG00000063127
ENSG00000064012
ENSG00000064393
ENSG00000064490
ENSG00000064933
ENSG00000065000
ENSG00000065491
ENSG00000065809
ENSG00000065970
ENSG00000066084
ENSG00000066117
ENSG00000066230
ENSG00000066379
ENSG00000066697
ENSG00000066827
ENSG00000066923
ENSG00000066933
ENSG00000067082
ENSG00000067900
ENSG00000067955
ENSG00000068120
ENSG00000068305
ENSG00000068745
ENSG00000069493
ENSG00000069667
ENSG00000069998
ENSG00000070367
ENSG00000070423
ENSG00000070444
ENSG00000070476
ENSG00000070495
ENSG00000070814
ENSG00000071051
ENSG00000072364
ENSG00000072518
ENSG00000072803
ENSG00000072849
ENSG00000073712
ENSG00000073803
ENSG00000074266
ENSG00000074582
ENSG00000074590
ENSG00000074800
ENSG00000075292
ENSG00000075391
ENSG00000075420
ENSG00000075426
ENSG00000075826
ENSG00000076554
ENSG00000076641
ENSG00000077044
ENSG00000077063
ENSG00000077312
ENSG00000077463
ENSG00000077684
ENSG00000078699
ENSG00000078902
ENSG00000079134
ENSG00000079277
ENSG00000079313
ENSG00000079332
ENSG00000079950
ENSG00000080189
ENSG00000080200
ENSG00000080345
ENSG00000080371
ENSG00000080819
ENSG00000080823
ENSG00000081019
ENSG00000081181
ENSG00000081320
ENSG00000081913
ENSG00000082701
ENSG00000082805
ENSG00000083290
ENSG00000083814
ENSG00000083817
ENSG00000084093
ENSG00000084444
ENSG00000085377
ENSG00000085382
ENSG00000085465
ENSG00000085491
ENSG00000086061
ENSG00000086504
ENSG00000086730
ENSG00000087074
ENSG00000087365
ENSG00000088035
ENSG00000088256
ENSG00000088305
ENSG00000089022
ENSG00000089091
ENSG00000089094
ENSG00000089159
ENSG00000089335
ENSG00000089505
ENSG00000089723
ENSG00000089775
ENSG00000089876
ENSG00000089902
ENSG00000090432
ENSG00000090447
ENSG00000090470
ENSG00000090565
ENSG00000090905
ENSG00000091039
ENSG00000091157
ENSG00000091542
ENSG00000091947
ENSG00000096717
ENSG00000097007
ENSG00000097096
ENSG00000099622
ENSG00000099797
ENSG00000099840
ENSG00000099860
ENSG00000099875
ENSG00000099899
ENSG00000099942
ENSG00000100030
ENSG00000100101
ENSG00000100109
ENSG00000100139
ENSG00000100154
ENSG00000100207
ENSG00000100226
ENSG00000100266
ENSG00000100281
ENSG00000100284
ENSG00000100288
ENSG00000100292
ENSG00000100330
ENSG00000100417
ENSG00000100422
ENSG00000100445
ENSG00000100490
ENSG00000100523
ENSG00000100593
ENSG00000100605
ENSG00000100614
ENSG00000100650
ENSG00000100678
ENSG00000100811
ENSG00000100815
ENSG00000100823
ENSG00000100836
ENSG00000100906
ENSG00000100911
ENSG00000100934
ENSG00000100941
ENSG00000100968
ENSG00000100994
ENSG00000101004
ENSG00000101189
ENSG00000101191
ENSG00000101216
ENSG00000101236
ENSG00000101361
ENSG00000101442
ENSG00000101444
ENSG00000101493
ENSG00000101544
ENSG00000101574
ENSG00000101577
ENSG00000101654
ENSG00000101665
ENSG00000101745
ENSG00000101782
ENSG00000102543
ENSG00000102554
ENSG00000102572
ENSG00000102710
ENSG00000102781
ENSG00000102890
ENSG00000102904
ENSG00000102910
ENSG00000102974
ENSG00000103037
ENSG00000103043
ENSG00000103111
ENSG00000103126
ENSG00000103160
ENSG00000103168
ENSG00000103248
ENSG00000103264
ENSG00000103269
ENSG00000103343
ENSG00000103365
ENSG00000103404
ENSG00000103707
ENSG00000103966
ENSG00000104331
ENSG00000104343
ENSG00000104356
ENSG00000104365
ENSG00000104375
ENSG00000104388
ENSG00000104419
ENSG00000104497
ENSG00000104660
ENSG00000104765
ENSG00000104812
ENSG00000104852
ENSG00000104859
ENSG00000104866
ENSG00000104881
ENSG00000104883
ENSG00000104885
ENSG00000104892
ENSG00000104915
ENSG00000104957
ENSG00000105053
ENSG00000105136
ENSG00000105171
ENSG00000105173
ENSG00000105176
ENSG00000105229
ENSG00000105325
ENSG00000105327
ENSG00000105364
ENSG00000105438
ENSG00000105483
ENSG00000105518
ENSG00000105643
ENSG00000105649
ENSG00000105677
ENSG00000105679
ENSG00000105705
ENSG00000105722
ENSG00000105778
ENSG00000105792
ENSG00000105793
ENSG00000105810
ENSG00000105835
ENSG00000105856
ENSG00000105875
ENSG00000105971
ENSG00000105974
ENSG00000106263
ENSG00000106392
ENSG00000106477
ENSG00000106546
ENSG00000106615
ENSG00000106635
ENSG00000106701
ENSG00000107036
ENSG00000107077
ENSG00000107130
ENSG00000107249
ENSG00000107263
ENSG00000107338
ENSG00000107372
ENSG00000107404
ENSG00000107625
ENSG00000107771
ENSG00000107789
ENSG00000107816
ENSG00000107897
ENSG00000107937
ENSG00000107938
ENSG00000108039
ENSG00000108061
ENSG00000108100
ENSG00000108175
ENSG00000108239
ENSG00000108306
ENSG00000108395
ENSG00000108406
ENSG00000108423
ENSG00000108469
ENSG00000108557
ENSG00000108590
ENSG00000108591
ENSG00000108592
ENSG00000108599
ENSG00000108604
ENSG00000108654
ENSG00000108691
ENSG00000108733
ENSG00000108773
ENSG00000108786
ENSG00000108839
ENSG00000108840
ENSG00000108848
ENSG00000108861
ENSG00000109065
ENSG00000109083
ENSG00000109103
ENSG00000109180
ENSG00000109381
ENSG00000109458
ENSG00000109519
ENSG00000109654
ENSG00000109861
ENSG00000109971
ENSG00000110011
ENSG00000110060
ENSG00000110422
ENSG00000110497
ENSG00000110888
ENSG00000110906
ENSG00000110987
ENSG00000111011
ENSG00000111252
ENSG00000111276
ENSG00000111325
ENSG00000111450
ENSG00000111641
ENSG00000111644
ENSG00000111653
ENSG00000111664
ENSG00000111671
ENSG00000111674
ENSG00000111684
ENSG00000111725
ENSG00000111731
ENSG00000111875
ENSG00000111880
ENSG00000112144
ENSG00000112146
ENSG00000112182
ENSG00000112183
ENSG00000112200
ENSG00000112237
ENSG00000112282
ENSG00000112305
ENSG00000112379
ENSG00000112406
ENSG00000112578
ENSG00000112584
ENSG00000112624
ENSG00000112715
ENSG00000112851
ENSG00000112877
ENSG00000112941
ENSG00000112983
ENSG00000113369
ENSG00000113384
ENSG00000113448
ENSG00000113460
ENSG00000113580
ENSG00000113593
ENSG00000113595
ENSG00000113615
ENSG00000113638
ENSG00000113643
ENSG00000113712
ENSG00000113739
ENSG00000113742
ENSG00000113916
ENSG00000113966
ENSG00000114019
ENSG00000114021
ENSG00000114062
ENSG00000114120
ENSG00000114268
ENSG00000114302
ENSG00000114315
ENSG00000114378
ENSG00000114388
ENSG00000114439
ENSG00000114450
ENSG00000114491
ENSG00000114544
ENSG00000114735
ENSG00000114779
ENSG00000114796
ENSG00000114841
ENSG00000114859
ENSG00000114861
ENSG00000114904
ENSG00000114933
ENSG00000114993
ENSG00000115183
ENSG00000115282
ENSG00000115307
ENSG00000115317
ENSG00000115339
ENSG00000115368
ENSG00000115446
ENSG00000115459
ENSG00000115514
ENSG00000115548
ENSG00000115556
ENSG00000115738
ENSG00000115841
ENSG00000115866
ENSG00000115942
ENSG00000115963
ENSG00000115966
ENSG00000115998
ENSG00000116001
ENSG00000116095
ENSG00000116117
ENSG00000116128
ENSG00000116285
ENSG00000116521
ENSG00000116560
ENSG00000116604
ENSG00000116747
ENSG00000116786
ENSG00000116863
ENSG00000116871
ENSG00000116954
ENSG00000116990
ENSG00000117000
ENSG00000117036
ENSG00000117139
ENSG00000117266
ENSG00000117281
ENSG00000117289
ENSG00000117394
ENSG00000117461
ENSG00000117475
ENSG00000117479
ENSG00000117616
ENSG00000117620
ENSG00000118200
ENSG00000118402
ENSG00000118503
ENSG00000118707
ENSG00000118804
ENSG00000118922
ENSG00000119138
ENSG00000119231
ENSG00000119318
ENSG00000119408
ENSG00000119508
ENSG00000119608
ENSG00000119655
ENSG00000119669
ENSG00000119688
ENSG00000119715
ENSG00000119737
ENSG00000119760
ENSG00000119812
ENSG00000119844
ENSG00000119938
ENSG00000119943
ENSG00000119950
ENSG00000119977
ENSG00000119986
ENSG00000120063
ENSG00000120071
ENSG00000120093
ENSG00000120129
ENSG00000120137
ENSG00000120254
ENSG00000120314
ENSG00000120616
ENSG00000120693
ENSG00000120694
ENSG00000120697
ENSG00000120784
ENSG00000120798
ENSG00000120832
ENSG00000120875
ENSG00000120910
ENSG00000120925
ENSG00000121073
ENSG00000121101
ENSG00000121274
ENSG00000121406
ENSG00000121410
ENSG00000121417
ENSG00000121440
ENSG00000121454
ENSG00000121486
ENSG00000121542
ENSG00000121716
ENSG00000121741
ENSG00000121749
ENSG00000121864
ENSG00000121966
ENSG00000122035
ENSG00000122042
ENSG00000122257
ENSG00000122435
ENSG00000122545
ENSG00000122687
ENSG00000122741
ENSG00000122779
ENSG00000122783
ENSG00000122877
ENSG00000122884
ENSG00000123064
ENSG00000123066
ENSG00000123094
ENSG00000123095
ENSG00000123143
ENSG00000123154
ENSG00000123213
ENSG00000123268
ENSG00000123353
ENSG00000123358
ENSG00000123415
ENSG00000123505
ENSG00000123552
ENSG00000123908
ENSG00000124193
ENSG00000124198
ENSG00000124225
ENSG00000124279
ENSG00000124383
ENSG00000124422
ENSG00000124444
ENSG00000124459
ENSG00000124535
ENSG00000124593
ENSG00000124782
ENSG00000124784
ENSG00000124786
ENSG00000124788
ENSG00000125386
ENSG00000125434
ENSG00000125447
ENSG00000125450
ENSG00000125485
ENSG00000125629
ENSG00000125651
ENSG00000125695
ENSG00000125772
ENSG00000125812
ENSG00000125834
ENSG00000125863
ENSG00000125945
ENSG00000125991
ENSG00000126001
ENSG00000126107
ENSG00000126215
ENSG00000126368
ENSG00000126603
ENSG00000126804
ENSG00000126814
ENSG00000126822
ENSG00000126858
ENSG00000126883
ENSG00000127081
ENSG00000127334
ENSG00000127526
ENSG00000127663
ENSG00000127688
ENSG00000127831
ENSG00000127989
ENSG00000128045
ENSG00000128191
ENSG00000128596
ENSG00000128694
ENSG00000128699
ENSG00000128923
ENSG00000128989
ENSG00000129007
ENSG00000129116
ENSG00000129244
ENSG00000129347
ENSG00000129355
ENSG00000129480
ENSG00000129521
ENSG00000129646
ENSG00000129696
ENSG00000129911
ENSG00000130023
ENSG00000130024
ENSG00000130037
ENSG00000130147
ENSG00000130222
ENSG00000130299
ENSG00000130338
ENSG00000130340
ENSG00000130382
ENSG00000130449
ENSG00000130559
ENSG00000130669
ENSG00000130772
ENSG00000130803
ENSG00000130810
ENSG00000130856
ENSG00000130997
ENSG00000131013
ENSG00000131023
ENSG00000131115
ENSG00000131149
ENSG00000131323
ENSG00000131370
ENSG00000131374
ENSG00000131378
ENSG00000131467
ENSG00000131480
ENSG00000131558
ENSG00000131626
ENSG00000131732
ENSG00000131759
ENSG00000131779
ENSG00000131797
ENSG00000131849
ENSG00000131873
ENSG00000131931
ENSG00000132109
ENSG00000132286
ENSG00000132424
ENSG00000132467
ENSG00000132485
ENSG00000132510
ENSG00000132522
ENSG00000132603
ENSG00000132613
ENSG00000132664
ENSG00000132680
ENSG00000132740
ENSG00000132768
ENSG00000132773
ENSG00000132781
ENSG00000132801
ENSG00000132823
ENSG00000132970
ENSG00000133111
ENSG00000133247
ENSG00000133422
ENSG00000133612
ENSG00000133624
ENSG00000133639
ENSG00000133812
ENSG00000133858
ENSG00000133895
ENSG00000133997
ENSG00000134030
ENSG00000134107
ENSG00000134253
ENSG00000134262
ENSG00000134278
ENSG00000134285
ENSG00000134333
ENSG00000134369
ENSG00000134371
ENSG00000134504
ENSG00000134644
ENSG00000134686
ENSG00000134851
ENSG00000134873
ENSG00000134884
ENSG00000134954
ENSG00000135018
ENSG00000135049
ENSG00000135093
ENSG00000135108
ENSG00000135164
ENSG00000135211
ENSG00000135245
ENSG00000135250
ENSG00000135365
ENSG00000135392
ENSG00000135407
ENSG00000135414
ENSG00000135423
ENSG00000135437
ENSG00000135521
ENSG00000135587
ENSG00000135631
ENSG00000135637
ENSG00000135766
ENSG00000135823
ENSG00000135837
ENSG00000135845
ENSG00000135870
ENSG00000135913
ENSG00000135924
ENSG00000135932
ENSG00000135999
ENSG00000136111
ENSG00000136122
ENSG00000136141
ENSG00000136144
ENSG00000136231
ENSG00000136243
ENSG00000136271
ENSG00000136379
ENSG00000136449
ENSG00000136504
ENSG00000136603
ENSG00000136826
ENSG00000136830
ENSG00000136848
ENSG00000136908
ENSG00000136936
ENSG00000136997
ENSG00000137070
ENSG00000137074
ENSG00000137145
ENSG00000137185
ENSG00000137193
ENSG00000137343
ENSG00000137404
ENSG00000137486
ENSG00000137497
ENSG00000137502
ENSG00000137574
ENSG00000137693
ENSG00000137700
ENSG00000137770
ENSG00000137834
ENSG00000138074
ENSG00000138085
ENSG00000138166
ENSG00000138231
ENSG00000138286
ENSG00000138336
ENSG00000138439
ENSG00000138614
ENSG00000138640
ENSG00000138641
ENSG00000138764
ENSG00000139083
ENSG00000139154
ENSG00000139173
ENSG00000139190
ENSG00000139233
ENSG00000139289
ENSG00000139496
ENSG00000139517
ENSG00000139531
ENSG00000139546
ENSG00000139574
ENSG00000139597
ENSG00000139620
ENSG00000139636
ENSG00000139679
ENSG00000139832
ENSG00000139908
ENSG00000139946
ENSG00000140006
ENSG00000140262
ENSG00000140265
ENSG00000140280
ENSG00000140299
ENSG00000140326
ENSG00000140386
ENSG00000140443
ENSG00000140455
ENSG00000140534
ENSG00000140548
ENSG00000140577
ENSG00000140612
ENSG00000140688
ENSG00000140718
ENSG00000140830
ENSG00000140859
ENSG00000140948
ENSG00000141068
ENSG00000141086
ENSG00000141141
ENSG00000141179
ENSG00000141376
ENSG00000141378
ENSG00000141446
ENSG00000141448
ENSG00000141519
ENSG00000141526
ENSG00000141542
ENSG00000141556
ENSG00000141568
ENSG00000141570
ENSG00000141642
ENSG00000141858
ENSG00000141867
ENSG00000141905
ENSG00000142002
ENSG00000142178
ENSG00000142188
ENSG00000142227
ENSG00000142396
ENSG00000142409
ENSG00000142459
ENSG00000142599
ENSG00000142871
ENSG00000142961
ENSG00000143162
ENSG00000143190
ENSG00000143224
ENSG00000143303
ENSG00000143387
ENSG00000143390
ENSG00000143418
ENSG00000143443
ENSG00000143514
ENSG00000143543
ENSG00000143590
ENSG00000143624
ENSG00000143633
ENSG00000143793
ENSG00000143811
ENSG00000143889
ENSG00000143970
ENSG00000143971
ENSG00000144043
ENSG00000144120
ENSG00000144182
ENSG00000144218
ENSG00000144228
ENSG00000144320
ENSG00000144362
ENSG00000144476
ENSG00000144535
ENSG00000144559
ENSG00000144642
ENSG00000144655
ENSG00000144677
ENSG00000144711
ENSG00000144791
ENSG00000145012
ENSG00000145022
ENSG00000145041
ENSG00000145075
ENSG00000145217
ENSG00000145241
ENSG00000145375
ENSG00000145391
ENSG00000145416
ENSG00000145604
ENSG00000145723
ENSG00000145743
ENSG00000145779
ENSG00000145780
ENSG00000145860
ENSG00000145882
ENSG00000145901
ENSG00000145911
ENSG00000146063
ENSG00000146233
ENSG00000146247
ENSG00000146278
ENSG00000146373
ENSG00000146535
ENSG00000146802
ENSG00000146904
ENSG00000147316
ENSG00000147421
ENSG00000147439
ENSG00000147475
ENSG00000147535
ENSG00000147576
ENSG00000147789
ENSG00000147854
ENSG00000147872
ENSG00000148288
ENSG00000148290
ENSG00000148297
ENSG00000148339
ENSG00000148362
ENSG00000148426
ENSG00000148429
ENSG00000148498
ENSG00000148516
ENSG00000148690
ENSG00000148841
ENSG00000148842
ENSG00000148926
ENSG00000149016
ENSG00000149480
ENSG00000149483
ENSG00000149596
ENSG00000149657
ENSG00000149716
ENSG00000149809
ENSG00000149930
ENSG00000150316
ENSG00000150433
ENSG00000150455
ENSG00000150457
ENSG00000150477
ENSG00000150760
ENSG00000151014
ENSG00000151093
ENSG00000151117
ENSG00000151239
ENSG00000151240
ENSG00000151414
ENSG00000151422
ENSG00000151470
ENSG00000151657
ENSG00000151687
ENSG00000151746
ENSG00000151748
ENSG00000151881
ENSG00000151923
ENSG00000152022
ENSG00000152102
ENSG00000152147
ENSG00000152217
ENSG00000152256
ENSG00000152359
ENSG00000152409
ENSG00000152413
ENSG00000152433
ENSG00000152457
ENSG00000152464
ENSG00000152503
ENSG00000152518
ENSG00000152601
ENSG00000152620
ENSG00000152684
ENSG00000152749
ENSG00000152782
ENSG00000152952
ENSG00000153037
ENSG00000153046
ENSG00000153291
ENSG00000153487
ENSG00000153721
ENSG00000153767
ENSG00000153896
ENSG00000153975
ENSG00000154118
ENSG00000154124
ENSG00000154144
ENSG00000154217
ENSG00000154240
ENSG00000154309
ENSG00000154359
ENSG00000154429
ENSG00000154781
ENSG00000154803
ENSG00000154822
ENSG00000154832
ENSG00000154845
ENSG00000155090
ENSG00000155097
ENSG00000155111
ENSG00000155189
ENSG00000155287
ENSG00000155313
ENSG00000155438
ENSG00000155508
ENSG00000155640
ENSG00000155846
ENSG00000155858
ENSG00000155876
ENSG00000155970
ENSG00000155975
ENSG00000156017
ENSG00000156030
ENSG00000156232
ENSG00000156253
ENSG00000156273
ENSG00000156398
ENSG00000156639
ENSG00000156650
ENSG00000156735
ENSG00000156804
ENSG00000156853
ENSG00000156858
ENSG00000156873
ENSG00000156928
ENSG00000156976
ENSG00000156983
ENSG00000157014
ENSG00000157077
ENSG00000157306
ENSG00000157350
ENSG00000157450
ENSG00000157483
ENSG00000157500
ENSG00000157538
ENSG00000157540
ENSG00000157654
ENSG00000157985
ENSG00000158062
ENSG00000158092
ENSG00000158122
ENSG00000158186
ENSG00000158234
ENSG00000158411
ENSG00000158470
ENSG00000158604
ENSG00000158683
ENSG00000158773
ENSG00000158793
ENSG00000159063
ENSG00000159082
ENSG00000159164
ENSG00000159167
ENSG00000159256
ENSG00000159399
ENSG00000159588
ENSG00000159842
ENSG00000159882
ENSG00000159885
ENSG00000159917
ENSG00000160007
ENSG00000160113
ENSG00000160117
ENSG00000160193
ENSG00000160271
ENSG00000160401
ENSG00000160404
ENSG00000160445
ENSG00000160551
ENSG00000160570
ENSG00000160602
ENSG00000160685
ENSG00000160688
ENSG00000160781
ENSG00000160785
ENSG00000160813
ENSG00000160888
ENSG00000160917
ENSG00000161021
ENSG00000161277
ENSG00000161653
ENSG00000161847
ENSG00000161914
ENSG00000161958
ENSG00000162086
ENSG00000162194
ENSG00000162222
ENSG00000162231
ENSG00000162298
ENSG00000162341
ENSG00000162368
ENSG00000162373
ENSG00000162413
ENSG00000162526
ENSG00000162650
ENSG00000162669
ENSG00000162694
ENSG00000162714
ENSG00000162757
ENSG00000162772
ENSG00000162775
ENSG00000162804
ENSG00000162849
ENSG00000162852
ENSG00000162878
ENSG00000162929
ENSG00000162931
ENSG00000162980
ENSG00000163026
ENSG00000163067
ENSG00000163083
ENSG00000163113
ENSG00000163156
ENSG00000163171
ENSG00000163214
ENSG00000163257
ENSG00000163319
ENSG00000163348
ENSG00000163349
ENSG00000163376
ENSG00000163428
ENSG00000163431
ENSG00000163479
ENSG00000163481
ENSG00000163482
ENSG00000163516
ENSG00000163517
ENSG00000163539
ENSG00000163545
ENSG00000163602
ENSG00000163635
ENSG00000163637
ENSG00000163659
ENSG00000163681
ENSG00000163714
ENSG00000163728
ENSG00000163738
ENSG00000163794
ENSG00000163832
ENSG00000163848
ENSG00000163867
ENSG00000163872
ENSG00000163931
ENSG00000163950
ENSG00000164002
ENSG00000164011
ENSG00000164039
ENSG00000164073
ENSG00000164086
ENSG00000164105
ENSG00000164168
ENSG00000164169
ENSG00000164197
ENSG00000164236
ENSG00000164323
ENSG00000164327
ENSG00000164329
ENSG00000164442
ENSG00000164463
ENSG00000164603
ENSG00000164631
ENSG00000164663
ENSG00000164707
ENSG00000164741
ENSG00000164743
ENSG00000164815
ENSG00000164823
ENSG00000164841
ENSG00000164867
ENSG00000164896
ENSG00000164916
ENSG00000164949
ENSG00000164953
ENSG00000164970
ENSG00000164975
ENSG00000164983
ENSG00000165006
ENSG00000165030
ENSG00000165185
ENSG00000165322
ENSG00000165406
ENSG00000165410
ENSG00000165424
ENSG00000165434
ENSG00000165521
ENSG00000165650
ENSG00000165671
ENSG00000165684
ENSG00000165792
ENSG00000165819
ENSG00000165821
ENSG00000165914
ENSG00000166004
ENSG00000166046
ENSG00000166068
ENSG00000166123
ENSG00000166133
ENSG00000166225
ENSG00000166233
ENSG00000166343
ENSG00000166439
ENSG00000166446
ENSG00000166484
ENSG00000166507
ENSG00000166526
ENSG00000166592
ENSG00000166619
ENSG00000166669
ENSG00000166716
ENSG00000166821
ENSG00000166845
ENSG00000166886
ENSG00000166889
ENSG00000166924
ENSG00000166925
ENSG00000166949
ENSG00000166971
ENSG00000166997
ENSG00000167173
ENSG00000167272
ENSG00000167280
ENSG00000167371
ENSG00000167380
ENSG00000167395
ENSG00000167491
ENSG00000167522
ENSG00000167524
ENSG00000167525
ENSG00000167536
ENSG00000167552
ENSG00000167595
ENSG00000167615
ENSG00000167632
ENSG00000167693
ENSG00000167695
ENSG00000167716
ENSG00000167721
ENSG00000167771
ENSG00000167772
ENSG00000167840
ENSG00000167842
ENSG00000167962
ENSG00000167968
ENSG00000167994
ENSG00000168003
ENSG00000168010
ENSG00000168092
ENSG00000168209
ENSG00000168214
ENSG00000168264
ENSG00000168273
ENSG00000168411
ENSG00000168495
ENSG00000168517
ENSG00000168556
ENSG00000168591
ENSG00000168661
ENSG00000168675
ENSG00000168769
ENSG00000168802
ENSG00000168806
ENSG00000168876
ENSG00000168890
ENSG00000168906
ENSG00000168994
ENSG00000169018
ENSG00000169032
ENSG00000169045
ENSG00000169047
ENSG00000169122
ENSG00000169155
ENSG00000169499
ENSG00000169504
ENSG00000169598
ENSG00000169727
ENSG00000169733
ENSG00000169740
ENSG00000169752
ENSG00000169756
ENSG00000169925
ENSG00000169946
ENSG00000169964
ENSG00000169967
ENSG00000170027
ENSG00000170145
ENSG00000170153
ENSG00000170265
ENSG00000170275
ENSG00000170291
ENSG00000170345
ENSG00000170364
ENSG00000170456
ENSG00000170473
ENSG00000170502
ENSG00000170522
ENSG00000170525
ENSG00000170542
ENSG00000170619
ENSG00000170631
ENSG00000170677
ENSG00000170776
ENSG00000170791
ENSG00000170802
ENSG00000170832
ENSG00000170846
ENSG00000170852
ENSG00000170921
ENSG00000170949
ENSG00000171055
ENSG00000171132
ENSG00000171135
ENSG00000171150
ENSG00000171223
ENSG00000171303
ENSG00000171307
ENSG00000171368
ENSG00000171453
ENSG00000171475
ENSG00000171574
ENSG00000171604
ENSG00000171612
ENSG00000171649
ENSG00000171720
ENSG00000171757
ENSG00000171790
ENSG00000171791
ENSG00000171806
ENSG00000171813
ENSG00000171817
ENSG00000171823
ENSG00000171843
ENSG00000172053
ENSG00000172059
ENSG00000172071
ENSG00000172123
ENSG00000172171
ENSG00000172262
ENSG00000172731
ENSG00000172732
ENSG00000172733
ENSG00000172765
ENSG00000172803
ENSG00000172845
ENSG00000172878
ENSG00000172939
ENSG00000172977
ENSG00000172985
ENSG00000173011
ENSG00000173020
ENSG00000173120
ENSG00000173137
ENSG00000173157
ENSG00000173209
ENSG00000173218
ENSG00000173276
ENSG00000173409
ENSG00000173548
ENSG00000173575
ENSG00000173611
ENSG00000173653
ENSG00000173818
ENSG00000173846
ENSG00000173889
ENSG00000173914
ENSG00000173933
ENSG00000174013
ENSG00000174032
ENSG00000174099
ENSG00000174109
ENSG00000174151
ENSG00000174173
ENSG00000174206
ENSG00000174327
ENSG00000174365
ENSG00000174456
ENSG00000174500
ENSG00000174579
ENSG00000174586
ENSG00000174599
ENSG00000174652
ENSG00000174718
ENSG00000174738
ENSG00000174796
ENSG00000175054
ENSG00000175104
ENSG00000175105
ENSG00000175155
ENSG00000175197
ENSG00000175213
ENSG00000175220
ENSG00000175221
ENSG00000175283
ENSG00000175309
ENSG00000175387
ENSG00000175414
ENSG00000175455
ENSG00000175582
ENSG00000175787
ENSG00000175895
ENSG00000175931
ENSG00000175946
ENSG00000176095
ENSG00000176102
ENSG00000176125
ENSG00000176371
ENSG00000176407
ENSG00000176428
ENSG00000176454
ENSG00000176563
ENSG00000176593
ENSG00000176700
ENSG00000176871
ENSG00000176887
ENSG00000176994
ENSG00000177042
ENSG00000177045
ENSG00000177054
ENSG00000177058
ENSG00000177125
ENSG00000177150
ENSG00000177181
ENSG00000177192
ENSG00000177225
ENSG00000177352
ENSG00000177425
ENSG00000177565
ENSG00000177599
ENSG00000177606
ENSG00000177692
ENSG00000177842
ENSG00000177853
ENSG00000177875
ENSG00000177971
ENSG00000178188
ENSG00000178252
ENSG00000178295
ENSG00000178700
ENSG00000178764
ENSG00000178896
ENSG00000178952
ENSG00000178974
ENSG00000179094
ENSG00000179151
ENSG00000179335
ENSG00000179387
ENSG00000179456
ENSG00000179476
ENSG00000179532
ENSG00000179588
ENSG00000179818
ENSG00000179833
ENSG00000179841
ENSG00000179933
ENSG00000179941
ENSG00000180035
ENSG00000180370
ENSG00000180376
ENSG00000180530
ENSG00000180592
ENSG00000180667
ENSG00000180834
ENSG00000180891
ENSG00000181007
ENSG00000181264
ENSG00000181450
ENSG00000181467
ENSG00000181472
ENSG00000181555
ENSG00000181666
ENSG00000181690
ENSG00000181751
ENSG00000181773
ENSG00000181788
ENSG00000181827
ENSG00000182158
ENSG00000182324
ENSG00000182325
ENSG00000182359
ENSG00000182544
ENSG00000182584
ENSG00000182606
ENSG00000182685
ENSG00000182704
ENSG00000182791
ENSG00000182796
ENSG00000182827
ENSG00000182831
ENSG00000182944
ENSG00000182957
ENSG00000183049
ENSG00000183060
ENSG00000183111
ENSG00000183114
ENSG00000183208
ENSG00000183258
ENSG00000183260
ENSG00000183354
ENSG00000183496
ENSG00000183530
ENSG00000183579
ENSG00000183580
ENSG00000183647
ENSG00000183665
ENSG00000183671
ENSG00000183691
ENSG00000183718
ENSG00000183735
ENSG00000183775
ENSG00000183808
ENSG00000183826
ENSG00000183891
ENSG00000184014
ENSG00000184056
ENSG00000184154
ENSG00000184185
ENSG00000184203
ENSG00000184277
ENSG00000184348
ENSG00000184378
ENSG00000184384
ENSG00000184465
ENSG00000184517
ENSG00000184602
ENSG00000184677
ENSG00000184731
ENSG00000184787
ENSG00000184857
ENSG00000184863
ENSG00000184886
ENSG00000184949
ENSG00000184990
ENSG00000185019
ENSG00000185022
ENSG00000185028
ENSG00000185129
ENSG00000185298
ENSG00000185475
ENSG00000185513
ENSG00000185650
ENSG00000185716
ENSG00000185798
ENSG00000185900
ENSG00000185917
ENSG00000185946
ENSG00000185950
ENSG00000186017
ENSG00000186019
ENSG00000186104
ENSG00000186280
ENSG00000186350
ENSG00000186364
ENSG00000186594
ENSG00000186666
ENSG00000186716
ENSG00000186814
ENSG00000186918
ENSG00000187008
ENSG00000187049
ENSG00000187187
ENSG00000187189
ENSG00000187231
ENSG00000187239
ENSG00000187531
ENSG00000187555
ENSG00000187605
ENSG00000187626
ENSG00000187742
ENSG00000187860
ENSG00000187959
ENSG00000187987
ENSG00000188026
ENSG00000188176
ENSG00000188186
ENSG00000188223
ENSG00000188227
ENSG00000188315
ENSG00000188321
ENSG00000188343
ENSG00000188467
ENSG00000188474
ENSG00000188522
ENSG00000188566
ENSG00000188647
ENSG00000188827
ENSG00000188986
ENSG00000188993
ENSG00000188994
ENSG00000189007
ENSG00000189046
ENSG00000189050
ENSG00000189077
ENSG00000189079
ENSG00000189241
ENSG00000189298
ENSG00000189308
ENSG00000189319
ENSG00000189376
ENSG00000196074
ENSG00000196118
ENSG00000196152
ENSG00000196199
ENSG00000196227
ENSG00000196230
ENSG00000196233
ENSG00000196295
ENSG00000196296
ENSG00000196323
ENSG00000196345
ENSG00000196365
ENSG00000196388
ENSG00000196418
ENSG00000196428
ENSG00000196437
ENSG00000196453
ENSG00000196458
ENSG00000196470
ENSG00000196526
ENSG00000196559
ENSG00000196639
ENSG00000196642
ENSG00000196652
ENSG00000196659
ENSG00000196660
ENSG00000196670
ENSG00000196689
ENSG00000196776
ENSG00000196782
ENSG00000196792
ENSG00000196812
ENSG00000196821
ENSG00000196843
ENSG00000196850
ENSG00000196966
ENSG00000196968
ENSG00000197024
ENSG00000197056
ENSG00000197062
ENSG00000197136
ENSG00000197265
ENSG00000197275
ENSG00000197343
ENSG00000197355
ENSG00000197380
ENSG00000197381
ENSG00000197535
ENSG00000197562
ENSG00000197622
ENSG00000197713
ENSG00000197714
ENSG00000197776
ENSG00000197808
ENSG00000197816
ENSG00000197818
ENSG00000197852
ENSG00000197863
ENSG00000197930
ENSG00000197937
ENSG00000198018
ENSG00000198040
ENSG00000198131
ENSG00000198146
ENSG00000198169
ENSG00000198185
ENSG00000198198
ENSG00000198265
ENSG00000198298
ENSG00000198331
ENSG00000198382
ENSG00000198393
ENSG00000198551
ENSG00000198553
ENSG00000198556
ENSG00000198563
ENSG00000198646
ENSG00000198780
ENSG00000198783
ENSG00000198795
ENSG00000198799
ENSG00000198815
ENSG00000198855
ENSG00000198863
ENSG00000198873
ENSG00000198894
ENSG00000198898
ENSG00000198939
ENSG00000198961
ENSG00000199744
ENSG00000200729
ENSG00000201669
ENSG00000201754
ENSG00000202363
ENSG00000204128
ENSG00000204160
ENSG00000204227
ENSG00000204301
ENSG00000204305
ENSG00000204310
ENSG00000204311
ENSG00000204314
ENSG00000204315
ENSG00000204427
ENSG00000204428
ENSG00000204519
ENSG00000204524
ENSG00000204569
ENSG00000204576
ENSG00000204713
ENSG00000204859
ENSG00000204954
ENSG00000205189
ENSG00000205250
ENSG00000205413
ENSG00000205476
ENSG00000205560
ENSG00000205758
ENSG00000205808
ENSG00000206053
ENSG00000206573
ENSG00000206607
ENSG00000206653
ENSG00000207311
ENSG00000207487
ENSG00000208313
ENSG00000208342
ENSG00000212127
ENSG00000212670
ENSG00000212694
ENSG00000213139
ENSG00000213204
ENSG00000213398
ENSG00000213402
ENSG00000213551
ENSG00000213588
ENSG00000213639
ENSG00000213672
ENSG00000213689
ENSG00000213865
ENSG00000213901
ENSG00000213903
ENSG00000213906
ENSG00000213918
ENSG00000213928
ENSG00000213930
ENSG00000213995
ENSG00000214014
ENSG00000214193
ENSG00000214293
ENSG00000214575
ENSG00000214756
ENSG00000214960
ENSG00000215251
ENSG00000215271
ENSG00000215421
ENSG00000215695
ENSG00000216895
ENSG00000217128
ENSG00000217555
ENSG00000218018
ENSG00000219200
ENSG00000219607
ENSG00000220201
ENSG00000221886
ENSG00000221909
ENSG00000221944
ENSG00000221978
ENSG00000221988
ENSG00000222046
ENSG00000223547
ENSG00000223745
ENSG00000223959
ENSG00000224113
ENSG00000224152
ENSG00000224186
ENSG00000224505
ENSG00000224531
ENSG00000224870
ENSG00000225032
ENSG00000225205
ENSG00000225697
ENSG00000225849
ENSG00000225855
ENSG00000226314
ENSG00000226455
ENSG00000227198
ENSG00000227354
ENSG00000227946
ENSG00000228192
ENSG00000228393
ENSG00000228801
ENSG00000229729
ENSG00000229809
ENSG00000230163
ENSG00000230262
ENSG00000230530
ENSG00000230551
ENSG00000230565
ENSG00000230630
ENSG00000230982
ENSG00000231609
ENSG00000231770
ENSG00000232450
ENSG00000233177
ENSG00000233184
ENSG00000233280
ENSG00000233621
ENSG00000234072
ENSG00000234543
ENSG00000235381
ENSG00000235477
ENSG00000235499
ENSG00000235872
ENSG00000235989
ENSG00000236200
ENSG00000236287
ENSG00000236859
ENSG00000237489
ENSG00000237765
ENSG00000238060
ENSG00000238105
ENSG00000239282
ENSG00000239306
ENSG00000239382
ENSG00000239521
ENSG00000239779
ENSG00000240038
ENSG00000240053
ENSG00000240230
ENSG00000240291
ENSG00000241058
ENSG00000241127
ENSG00000241313
ENSG00000241839
ENSG00000241852
ENSG00000241878
ENSG00000241978
ENSG00000242028
ENSG00000242114
ENSG00000242215
ENSG00000242261
ENSG00000242622
ENSG00000243155
ENSG00000243230
ENSG00000243646
ENSG00000243701
ENSG00000243725
ENSG00000243943
ENSG00000244045
ENSG00000244462
ENSG00000244879
ENSG00000245149
ENSG00000245552
ENSG00000245556
ENSG00000245949
ENSG00000246174
ENSG00000246339
ENSG00000247137
ENSG00000247828
ENSG00000248045
ENSG00000248235
ENSG00000248487
ENSG00000248643
ENSG00000248866
ENSG00000249348
ENSG00000249859
ENSG00000250588
ENSG00000250988
ENSG00000251247
ENSG00000251267
ENSG00000251384
ENSG00000251562
ENSG00000253251
ENSG00000253645
ENSG00000253738
ENSG00000253861
ENSG00000254087
ENSG00000254858
ENSG00000255224
ENSG00000255248
ENSG00000255539
ENSG00000255872
ENSG00000256269
ENSG00000256294
ENSG00000256766
ENSG00000256928
ENSG00000257621
ENSG00000257815
ENSG00000257923
ENSG00000258057
ENSG00000258297
ENSG00000258366
ENSG00000258388
ENSG00000259049

## Sheet: human-sp
ENSG00000007866
ENSG00000012660
ENSG00000034533
ENSG00000035141
ENSG00000065457
ENSG00000065621
ENSG00000066735
ENSG00000074964
ENSG00000077235
ENSG00000077782
ENSG00000083093
ENSG00000084676
ENSG00000085788
ENSG00000099917
ENSG00000100532
ENSG00000100664
ENSG00000100888
ENSG00000101898
ENSG00000103507
ENSG00000104299
ENSG00000104369
ENSG00000105063
ENSG00000105321
ENSG00000105426
ENSG00000105429
ENSG00000105516
ENSG00000105849
ENSG00000106261
ENSG00000106415
ENSG00000107021
ENSG00000107371
ENSG00000107815
ENSG00000108551
ENSG00000109133
ENSG00000109466
ENSG00000109534
ENSG00000109762
ENSG00000110344
ENSG00000110375
ENSG00000110697
ENSG00000110911
ENSG00000111790
ENSG00000112592
ENSG00000112658
ENSG00000113119
ENSG00000113161
ENSG00000113194
ENSG00000113838
ENSG00000114383
ENSG00000114978
ENSG00000114999
ENSG00000115657
ENSG00000115827
ENSG00000116406
ENSG00000116514
ENSG00000117020
ENSG00000117523
ENSG00000119523
ENSG00000119541
ENSG00000119862
ENSG00000122733
ENSG00000123992
ENSG00000124789
ENSG00000125459
ENSG00000125848
ENSG00000125875
ENSG00000125895
ENSG00000126705
ENSG00000126775
ENSG00000126882
ENSG00000129158
ENSG00000130958
ENSG00000131019
ENSG00000131043
ENSG00000131188
ENSG00000131368
ENSG00000132463
ENSG00000133619
ENSG00000134086
ENSG00000135775
ENSG00000135953
ENSG00000136807
ENSG00000137414
ENSG00000138604
ENSG00000139826
ENSG00000139990
ENSG00000140259
ENSG00000140350
ENSG00000140987
ENSG00000141582
ENSG00000141664
ENSG00000142327
ENSG00000142867
ENSG00000143858
ENSG00000143867
ENSG00000143995
ENSG00000144579
ENSG00000145388
ENSG00000146834
ENSG00000147654
ENSG00000148158
ENSG00000148843
ENSG00000149050
ENSG00000149054
ENSG00000151576
ENSG00000152443
ENSG00000152683
ENSG00000153130
ENSG00000153395
ENSG00000153989
ENSG00000155621
ENSG00000155636
ENSG00000156136
ENSG00000157927
ENSG00000159200
ENSG00000159208
ENSG00000160446
ENSG00000160606
ENSG00000162415
ENSG00000162927
ENSG00000162971
ENSG00000163013
ENSG00000163605
ENSG00000163933
ENSG00000164045
ENSG00000164048
ENSG00000164252
ENSG00000164332
ENSG00000165338
ENSG00000165449
ENSG00000166483
ENSG00000166860
ENSG00000167113
ENSG00000167447
ENSG00000167657
ENSG00000167699
ENSG00000167971
ENSG00000167987
ENSG00000169871
ENSG00000170190
ENSG00000171169
ENSG00000172840
ENSG00000173451
ENSG00000173917
ENSG00000174282
ENSG00000174446
ENSG00000177082
ENSG00000177951
ENSG00000178301
ENSG00000178802
ENSG00000178988
ENSG00000179981
ENSG00000180423
ENSG00000180448
ENSG00000182141
ENSG00000182255
ENSG00000182993
ENSG00000183091
ENSG00000185009
ENSG00000185049
ENSG00000185432
ENSG00000188229
ENSG00000188785
ENSG00000189042
ENSG00000196369
ENSG00000196455
ENSG00000197016
ENSG00000197037
ENSG00000197170
ENSG00000197261
ENSG00000197579
ENSG00000197701
ENSG00000198858
ENSG00000204323
ENSG00000204439
ENSG00000204947
ENSG00000204977
ENSG00000205060
ENSG00000215256
ENSG00000225135
ENSG00000225968
ENSG00000230148
ENSG00000231711
ENSG00000232442
ENSG00000234616
ENSG00000234684
ENSG00000234983
ENSG00000235194
ENSG00000236015
ENSG00000243927
ENSG00000244151
ENSG00000244625
ENSG00000246892
ENSG00000251474
ENSG00000254510
ENSG00000255561
ENSG00000255782
ENSG00000256771
ENSG00000257096

## Sheet: chimpanzee-sp
ENSG00000003400
ENSG00000005486
ENSG00000011478
ENSG00000014914
ENSG00000014919
ENSG00000023287
ENSG00000023892
ENSG00000034693
ENSG00000041988
ENSG00000042062
ENSG00000047662
ENSG00000051108
ENSG00000053438
ENSG00000059769
ENSG00000063978
ENSG00000064547
ENSG00000064932
ENSG00000065559
ENSG00000065802
ENSG00000068001
ENSG00000068784
ENSG00000069329
ENSG00000073331
ENSG00000073614
ENSG00000073756
ENSG00000075399
ENSG00000078043
ENSG00000078142
ENSG00000078725
ENSG00000081014
ENSG00000082068
ENSG00000083099
ENSG00000083168
ENSG00000083842
ENSG00000083896
ENSG00000084710
ENSG00000088808
ENSG00000088836
ENSG00000091009
ENSG00000092094
ENSG00000092295
ENSG00000094914
ENSG00000095574
ENSG00000100014
ENSG00000100099
ENSG00000100211
ENSG00000100321
ENSG00000100360
ENSG00000100554
ENSG00000100577
ENSG00000100596
ENSG00000100625
ENSG00000100767
ENSG00000100852
ENSG00000101181
ENSG00000101247
ENSG00000101367
ENSG00000101473
ENSG00000102858
ENSG00000102897
ENSG00000102977
ENSG00000103024
ENSG00000103199
ENSG00000103253
ENSG00000104626
ENSG00000104687
ENSG00000104886
ENSG00000106290
ENSG00000106346
ENSG00000106355
ENSG00000106682
ENSG00000107341
ENSG00000107669
ENSG00000107872
ENSG00000107951
ENSG00000108055
ENSG00000108272
ENSG00000108296
ENSG00000108510
ENSG00000109118
ENSG00000109171
ENSG00000109189
ENSG00000109320
ENSG00000109576
ENSG00000109667
ENSG00000109756
ENSG00000110395
ENSG00000110844
ENSG00000110921
ENSG00000111254
ENSG00000111596
ENSG00000111696
ENSG00000112685
ENSG00000113163
ENSG00000113318
ENSG00000113391
ENSG00000113555
ENSG00000113597
ENSG00000113761
ENSG00000114026
ENSG00000115204
ENSG00000115239
ENSG00000115257
ENSG00000115392
ENSG00000115758
ENSG00000115875
ENSG00000116062
ENSG00000116127
ENSG00000116213
ENSG00000116574
ENSG00000116898
ENSG00000118096
ENSG00000118407
ENSG00000118496
ENSG00000118514
ENSG00000119139
ENSG00000119866
ENSG00000119965
ENSG00000121481
ENSG00000122565
ENSG00000123352
ENSG00000123374
ENSG00000124602
ENSG00000124613
ENSG00000124766
ENSG00000125637
ENSG00000125944
ENSG00000126070
ENSG00000126261
ENSG00000126456
ENSG00000127152
ENSG00000127445
ENSG00000128534
ENSG00000128585
ENSG00000128594
ENSG00000129071
ENSG00000129474
ENSG00000129484
ENSG00000130045
ENSG00000130713
ENSG00000130956
ENSG00000131652
ENSG00000131781
ENSG00000132005
ENSG00000132010
ENSG00000132405
ENSG00000132635
ENSG00000132849
ENSG00000132964
ENSG00000133019
ENSG00000133789
ENSG00000134318
ENSG00000134480
ENSG00000134532
ENSG00000134987
ENSG00000135316
ENSG00000135441
ENSG00000135469
ENSG00000135679
ENSG00000135698
ENSG00000135821
ENSG00000135828
ENSG00000135899
ENSG00000135912
ENSG00000135966
ENSG00000136436
ENSG00000136754
ENSG00000136940
ENSG00000137171
ENSG00000137496
ENSG00000137936
ENSG00000137942
ENSG00000137944
ENSG00000137955
ENSG00000138346
ENSG00000138400
ENSG00000138621
ENSG00000138639
ENSG00000138670
ENSG00000139146
ENSG00000139155
ENSG00000139370
ENSG00000139625
ENSG00000139697
ENSG00000139926
ENSG00000140396
ENSG00000140398
ENSG00000140471
ENSG00000140993
ENSG00000141349
ENSG00000141431
ENSG00000141569
ENSG00000141646
ENSG00000142046
ENSG00000143067
ENSG00000143207
ENSG00000143322
ENSG00000143384
ENSG00000143479
ENSG00000143486
ENSG00000143614
ENSG00000144026
ENSG00000144161
ENSG00000144369
ENSG00000144589
ENSG00000144895
ENSG00000145029
ENSG00000145632
ENSG00000145908
ENSG00000145982
ENSG00000145996
ENSG00000146281
ENSG00000147649
ENSG00000148154
ENSG00000148444
ENSG00000148468
ENSG00000148677
ENSG00000148814
ENSG00000148943
ENSG00000148985
ENSG00000149582
ENSG00000150054
ENSG00000150401
ENSG00000150471
ENSG00000151276
ENSG00000151304
ENSG00000151498
ENSG00000151500
ENSG00000151532
ENSG00000151623
ENSG00000151692
ENSG00000151835
ENSG00000152465
ENSG00000152467
ENSG00000153187
ENSG00000153815
ENSG00000153933
ENSG00000154310
ENSG00000155100
ENSG00000155363
ENSG00000156042
ENSG00000156299
ENSG00000156876
ENSG00000157353
ENSG00000157764
ENSG00000158711
ENSG00000158850
ENSG00000158987
ENSG00000159210
ENSG00000159592
ENSG00000160194
ENSG00000160218
ENSG00000160310
ENSG00000160803
ENSG00000160818
ENSG00000161265
ENSG00000161647
ENSG00000161692
ENSG00000162290
ENSG00000162664
ENSG00000162722
ENSG00000162889
ENSG00000162923
ENSG00000162946
ENSG00000163110
ENSG00000163472
ENSG00000163626
ENSG00000163874
ENSG00000163939
ENSG00000163960
ENSG00000164056
ENSG00000164088
ENSG00000164104
ENSG00000164117
ENSG00000164576
ENSG00000164609
ENSG00000165152
ENSG00000165526
ENSG00000165617
ENSG00000166024
ENSG00000166140
ENSG00000166266
ENSG00000166839
ENSG00000167604
ENSG00000167766
ENSG00000167779
ENSG00000168066
ENSG00000168389
ENSG00000168488
ENSG00000168491
ENSG00000168505
ENSG00000168772
ENSG00000168958
ENSG00000169554
ENSG00000170113
ENSG00000170242
ENSG00000170262
ENSG00000170264
ENSG00000170421
ENSG00000170835
ENSG00000170899
ENSG00000170917
ENSG00000171282
ENSG00000172167
ENSG00000172932
ENSG00000173214
ENSG00000173327
ENSG00000173334
ENSG00000173473
ENSG00000173726
ENSG00000173992
ENSG00000174106
ENSG00000174197
ENSG00000174306
ENSG00000174373
ENSG00000174842
ENSG00000175073
ENSG00000175216
ENSG00000175489
ENSG00000175697
ENSG00000176390
ENSG00000176697
ENSG00000176720
ENSG00000177542
ENSG00000178096
ENSG00000178177
ENSG00000178385
ENSG00000178662
ENSG00000178691
ENSG00000179449
ENSG00000179604
ENSG00000179837
ENSG00000180138
ENSG00000180357
ENSG00000180611
ENSG00000180801
ENSG00000181135
ENSG00000181744
ENSG00000182196
ENSG00000182362
ENSG00000182463
ENSG00000182749
ENSG00000183309
ENSG00000183401
ENSG00000183783
ENSG00000183955
ENSG00000184160
ENSG00000185278
ENSG00000185745
ENSG00000185875
ENSG00000186111
ENSG00000186132
ENSG00000187741
ENSG00000188529
ENSG00000188542
ENSG00000188554
ENSG00000188921
ENSG00000196247
ENSG00000196510
ENSG00000196730
ENSG00000197045
ENSG00000197111
ENSG00000197302
ENSG00000197312
ENSG00000197323
ENSG00000197329
ENSG00000197837
ENSG00000197857
ENSG00000197860
ENSG00000198046
ENSG00000198171
ENSG00000198440
ENSG00000198755
ENSG00000198853
ENSG00000198917
ENSG00000198919
ENSG00000198931
ENSG00000204217
ENSG00000204257
ENSG00000204344
ENSG00000204822
ENSG00000204922
ENSG00000205155
ENSG00000205643
ENSG00000206579
ENSG00000208797
ENSG00000213066
ENSG00000213199
ENSG00000213390
ENSG00000213523
ENSG00000213983
ENSG00000214517
ENSG00000214899
ENSG00000215039
ENSG00000215041
ENSG00000215788
ENSG00000218510
ENSG00000221817
ENSG00000225190
ENSG00000225485
ENSG00000227051
ENSG00000227671
ENSG00000227945
ENSG00000231025
ENSG00000233137
ENSG00000233429
ENSG00000234741
ENSG00000234869
ENSG00000235109
ENSG00000235750
ENSG00000236624
ENSG00000237126
ENSG00000240344
ENSG00000241945
ENSG00000242861
ENSG00000243477
ENSG00000244701
ENSG00000245382
ENSG00000245532
ENSG00000246067
ENSG00000247400
ENSG00000248027
ENSG00000249709
ENSG00000254667
ENSG00000255423
ENSG00000256390
ENSG00000257167
ENSG00000258315
ENSG00000259129
ENSG00000259153
